# Supplementary material for: Canine Staphylococcaceae circulating in a Kenyan animal shelter
Source: Microbiol Spectr. 2024 Jan 11;12(2):e02924-23. doi: 10.1128/spectrum.02924-23 (PMC10846116; doi:10.1128/spectrum.02924-23)
Supplement: Dataset S1 — Metadata, phenotypic and resistance data as well as genomic data of the canine Staphylococcaceae. [file spectrum.02924-23-s0001.xlsx]

## Sheet: Metadata
Strains	Species	IsolationSource	HostAge	HostDescription	HostHealthState	HostSex	Blood_agar_Hemolysis	Brain_herat	Mannitol_salt_agar
Dog002	S. aureus	nasal swab	missing			missing	Beta-hemolysis	Clumping	Yellow
Dog002_mouth	S. aureus	mouth swab	missing			missing	Beta-hemolysis	Turbid/Clumping	Yellow
Dog003	S. pseudintermedius	nasal swab	> 1 year			female	Beta-hemolysis	Clumping	Yellow/Pink
Dog004	S. pseudintermedius	nasal swab	> 1 year			female	Beta-hemolysis	Clumping	Yellow/Pink
Dog006	S. aureus	nasal swab	> 1 year	Very old dog		female	Beta-hemolysis	Clumping	Yellow/Pink
Dog008	S. pseudintermedius	nasal swab	> 1 year	Very old dog		female	Beta-hemolysis	Clumping	Yellow/Pink
Dog009_1	M. sciuri	nasal swab	> 1 year			female	Alpha-hemolysis	Clumping	Yellow
Dog009_2	S. pseudintermedius	nasal swab	> 1 year			female	Beta-hemolysis	Turbid/Clumping	Yellow
Dog010	S. pseudintermedius	nasal swab	> 1 year			female	Beta-hemolysis	Clumping	Yellow
Dog011	M. sciuri	nasal swab	1.5 year			female	Not-visible	Clumping	Yellow
Dog012	S. pseudintermedius	nasal swab	> 1 year			female	Beta-hemolysis	Clumping	Yellow/Pink
Dog013	M. sciuri	nasal swab	> 1 year	Very old dog		female	Not-visible	Clumping	Yellow
Dog014	S. aureus	nasal swab	> 1 year			female	Beta-hemolysis	Clumping	Yellow
Dog015	M. sciuri	nasal swab	> 1 year			male	Alpha-hemolysis	Clumping	Yellow
Dog016	M. sciuri	nasal swab	2 years			male	Not-visible	Turbid	Yellow
Dog018	S. pseudintermedius	nasal swab	3 years			female	Alpha-hemolysis	Clumping	Yellow/Pink
Dog019	S. aureus	nasal swab	4 years			male	Beta-hemolysis	Clumping	Yellow
Dog020	S. aureus	nasal swab	5 years			male	Beta-hemolysis	Clumping	Yellow
Dog021	S. pseudintermedius	nasal swab	> 1 year			male	Beta-hemolysis	Clumping	Pink
Dog022	S. aureus	nasal swab	> 1 year			female	Beta-hemolysis	Clumping	Yellow/Pink
Dog023	S. aureus	nasal swab	> 1 year			female	Beta-hemolysis	missing	Yellow
Dog024_1	M. sciuri	nasal swab	> 1 year			male	Alpha-hemolysis	Clumping	Yellow/Pink
Dog024_2	S. pseudintermedius	nasal swab	> 1 year			male	missing	missing	missing
Dog025	S. aureus	nasal swab	> 1 year			female	Beta-hemolysis	Clumping	Yellow
Dog026	M. lentus	nasal swab	2 years			female	Not-visible	Clumping	Yellow
Dog027	S. aureus	nasal swab	1.5 year			male	Beta-hemolysis	Clumping	Yellow
Dog029_1	S. pseudintermedius	nasal swab	< 1 year			male	Not-visible	Clumping	Yellow/pink
Dog029_2	M. sciuri	nasal swab	< 1 year			male	missing	missing	missing
Dog030	M. sciuri	nasal swab	< 1 year			male	Not-visible	Clumping	Yellow
Dog031	M. sciuri	nasal swab	> 1 year			male	Not-visible	Clumping	Yellow/Pink
Dog032	S. aureus	nasal swab	< 1 year			male	Alpha-hemolysis	Clumping	Yellow
Dog035_1	S. aureus	nasal swab	> 1 year			female	Beta-hemolysis	Turbid/Clumping	Yellow
Dog035_2	M. sciuri	nasal swab	> 1 year			female	Not-visible	Turbid	Yellow
Dog036	M. sciuri	nasal swab	> 1 year			female	Alpha-hemolysis	Turbid	Yellow
Dog037	S. pseudintermedius	nasal swab	> 1 year			female	Beta-hemolysis	Clumping	Yellow
Dog040	S. pseudintermedius	nasal swab	< 1 year			male	Beta-hemolysis	Turbid	Yellow
Dog043	S. aureus	nasal swab	> 1 year			female	Beta-hemolysis	Turbid/Clumping	Yellow/PInk
Dog044	S. aureus	nasal swab	> 1 year			male	Beta-hemolysis	Turbid/Clumping	Yellow
Dog046	M.vitulinus-like	nasal swab	< 1 year			female	Not-visible	Turbid/Clumping	Yellow
Dog047	M. vitulinus	nasal swab	< 1 year			female	Alpha-hemolysis	Turbid	Yellow
Dog048	M. sciuri	nasal swab	< 1 year			female	Alpha-hemolysis	Turbid/Clumping	Yellow
Dog049	S. aureus	nasal swab	> 1 year		At isolation unit	male	Beta-hemolysis	Turbid/Clumping	Yellow
Dog052	S. aureus	nasal swab	> 1 year		At isolation unit	male	Beta-hemolysis	Turbid/Clumping	Yellow
Dog053	S. aureus	nasal swab	> 1 year		At isolation unit	male	Beta-hemolysis	Turbid/Clumping	Yellow/Pink
Dog100	S. aureus	nasal swab	> 1 year			male	Beta-hemolysis	Turbid/Clumping	Yellow/Pink
Dog101	S. aureus	nasal swab	> 1 year			female	Beta-hemolysis	Turbid/Clumping	Yellow
Dog102	S. aureus	nasal swab	> 1 year		Skinny	female	Beta-hemolysis	Turbid/Clumping	Yellow
Dog103	S. aureus	nasal swab	< 1 year			female	Beta-hemolysis	Turbid/Clumping	Yellow/Pink
Dog105	S. aureus	nasal swab	< 1 year			male	Beta-hemolysis	Turbid	Yellow
Dog106	S. pseudintermedius	nasal swab	> 1 year			female	Beta-hemolysis	Clumping	Yellow/Pink
Dog108	M. sciuri	nasal swab	missing		Skinny	male	Not-visible	Clumping	Yellow/Pink
Dog109	S. nepalensis	nasal swab	> 1 year			female	Not-visible	Clumping 29/07/2015	Yellow
Dog110	S. aureus	nasal swab	> 1 year			female	Beta-hemolysis	Turbid/Clumping	Yellow
Dog111	S. aureus	nasal swab	> 1 year	Named Max		male	Alpha-hemolysis	Clumping	Yellow/Pink
Dog112	S. aureus	nasal swab	> 1 year			female	Beta-hemolysis	Clumping	missing
Dog115	S. pseudintermedius	nasal swab	> 1 year			male	Beta-hemolysis	Turbid/Clumping	Yellow/Pink
Dog116	M. sciuri	nasal swab	> 1 year			female	Alpha-hemolysis	Clumping	Yellow
Dog117_H	S. haemolyticus	nasal swab	> 1 year	Named Simba		male	Beta-hemolysis	Turbid/Clumping	Yellow/Pink
Dog117_P	S. pseudintermedius	nasal swab	> 1 year	Named Simba		male	missing	missing	missing
Dog119	S. aureus	nasal swab	> 1 year			female	Alpha-hemolysis	Turbid/Clumping	Yellow
Dog120	S. pseudintermedius	nasal swab	> 1 year			male	Beta-hemolysis	Turbid/Clumping	Yellow/Pink
Dog121	S. pseudintermedius	nasal swab	> 1 year			male	Beta-hemolysis	Clumping	Yellow/Pink
Dog122	S. saprophyticus	nasal swab	> 1 year			female	Alpha-hemolysis	Turbid	Yellow
Dog125	S. aureus	nasal swab	> 1 year			female	Beta-hemolysis	Clumping	Yellow
Dog126	S. aureus	nasal swab	> 1 year			male	Beta-hemolysis	Clumping	Yellow
Dog127_L	M. lentus	nasal swab	> 1 year	Big dog		male	Not-visible	Clumping	Yellow
Dog127_S	M. sciuri	nasal swab	> 1 year	Big dog		male	missing	missing	missing
Dog128	S. aureus	nasal swab	> 1 year	Fluffy dog		male	Beta-hemolysis	Clumping	Yellow
Dog129	S. pseudintermedius	nasal swab	> 1 year			female	Beta-hemolysis	Turbid/Clumping	Yellow
Dog130	S. aureus	nasal swab	> 1 year			male	Beta-hemolysis	Clumping	Yellow
Dog132	S. aureus	nasal swab	> 1 year			male	Beta-hemolysis	Turbid/Clumping	Yellow
Dog133	S. aureus	nasal swab	> 1 year			male	Beta-hemolysis	Clumping	Yellow
Dog135	S. aureus	nasal swab	> 1 year			female	Beta-hemolysis	Turbid/Clumping	Yellow
Dog136	S. aureus	nasal swab	missing		Skinny and nasal discharge	female	Beta-hemolysis	Clumping	Yellow
Dog137	S. aureus	nasal swab	> 1 year			male	Beta-hemolysis	Turbid/Clumping	Yellow
Dog138	S. aureus	nasal swab	> 1 year			male	Not-visible	Turbid/Clumping	Yellow
Dog139	S. aureus	nasal swab	> 1 year			female	Beta-hemolysis	Clumping	Yellow
Dog140	S. aureus	nasal swab	> 1 year			male	Beta-hemolysis	Turbid/Clumping	Yellow
Dog142	M. sciuri	nasal swab	> 1 year	With puppies	Skinny	female	Not-visible	Clumping	Yellow/Pink
Dog143	S. pseudintermedius	nasal swab	< 1 year			female	Not-visible	Clumping	Yellow
Dog145	S. aureus	nasal swab	< 1 year			female	Beta-hemolysis	Turbid/Clumping	Yellow/Pink
Dog147	S. aureus	nasal swab	< 1 year			male	Alpha-hemolysis	Turbid/Clumping	Yellow/Pink
Dog148	S. aureus	nasal swab	< 1 year			female	Beta-hemolysis	Clumping	Yellow
Dog149	S. aureus	nasal swab	> 1 year			male	Beta-hemolysis	Clumping	Yellow
Dog152	S. aureus	nasal swab	> 1 year			male	Beta-hemolysis	Turbid/Clumping	Yellow
Dog156	S. aureus	nasal swab	> 1 year		Sick	female	Beta-hemolysis	Turbid/Clumping	Yellow
Dog158	S. aureus	nasal swab	> 1 year		Sick	female	Beta-hemolysis	Clumping	Yellow
Dog159	S. pseudintermedius	nasal swab	> 1 year		Sick	female	Beta-hemolysis	Clumping	Yellow
Dog162	S. aureus	nasal swab	> 1 year		Sick	female	Beta-hemolysis	Clumping	Yellow
Dog165	S. aureus	nasal swab	> 1 year		Sick	male	Beta-hemolysis	Clumping	Yellow
Dog166	S. cohnii	nasal swab	> 1 year		Sick	female	Not-visible	Turbid/Clumping	Yellow/Pink
Dog167	S. pseudintermedius	nasal swab	> 1 year		Sick	male	Beta-hemolysis	Turbid/Clumping	Yellow/Pink
* Sampling was done on all 167 dogs (Canis lupus familiaris) present on the 27 of June 2015 in the Kenya Society for the Protection and Care of Animals (KSPCA) animal shelter located in Nairobi, Kenya (1.3345 S; 36.7331 E). Sampling was organized by scientists (Anna Lacasta, Anne Liljander) and registered veterinarians (Joerg Jores and Paul Ssajjakambwe)

## Sheet: VITEK_Biochemistry
Strains	Species	D-AMYGDALIN	PHOSPHATIDYLINOSITOL PHOSPHOLIPASE C	D-XYLOSE	ARGININE DIHYDROLASE 1	BETA-GALACTOSIDASE	ALPHA-GLUCOSIDASE	Ala-Phe-Pro ARYLAMIDASE	CYCLODEXTRIN	L-Aspartate ARYLAMIDASE	BETA GALACTOPYRANOSIDASE	ALPHA-MANNOSIDASE	PHOSPHATASE	Leucine ARYLAMIDASE	L-Proline ARYLAMIDASE	BETA GLUCURONIDASE	ALPHA-GALACTOSIDASE	L-Pyrrolydonyl-ARYLAMIDASE	BETA-GLUCURONIDASE	Alanine ARYLAMIDASE	Tyrosine ARYLAMIDASE	D-SORBITOL	UREASE	POLYMIXIN B RESISTANCE	D-GALACTOSE	D-RIBOSE	L-LACTATE alkalinization	LACTOSE	N-ACETYL-D-GLUCOSAMINE	D-MALTOSE	BACITRACIN RESISTANCE	NOVOBIOCIN RESISTANCE	GROWTH IN 6.5% NaCl	D-MANNITOL	D-MANNOSE	METHYL-B-D-GLUCOPYRANOSIDE	PULLULAN	D-RAFFINOSE	O/129 RESISTANCE	SALICIN	SACCHAROSE	D-TREHALOSE	ARGININE DIHYDROLASE 2	OPTOCHIN RESISTANCE	ID VITEK	1. ID Maldi	2. ID Maldi	Comment
Dog002	S. aureus	-	-	-	+	-	-	-	-	-	-	-	+	-	-	-	-	+	-	-	-	-	-	+	+	-	+	-	+	+	+	-	+	+	+	+	-	-	+	-	-	+	-	+	S.aureus 99%	S.aureus	n.d.
Dog002_mouth	S. aureus	-	-	-	+	-	-	-	-	-	-	-	+	-	-	-	-	+	-	-	-	-	-	+	+	-	+	-	+	+	+	-	+	+	+	+	-	-	+	-	-	+	-	+	S.aureus 99%	S.aureus	n.d.
Dog003	S. pseudintermedius	-	-	-	+	+	+	-	-	-	-	-	+	+	-	-	-	+	-	+	-	-	-	+	+	+	+	+	+	+	+	-	+	-	+	+	-	-	+	-	+	+	-	+	S.pseudintermedius 99%	S.pseudintermedius	n.d.
Dog004	S. pseudintermedius	-	-	-	+	+	+	-	-	-	-	-	+	+	-	-	-	+	-	-	-	-	+	+	+	+	+	+	+	+	+	-	+	-	+	-	-	-	+	-	+	+	-	+	S.pseudintermedius 98%	S.pseudintermedius	n.d.
Dog006	S. aureus	-	-	-	+	-	-	-	-	-	-	-	+	-	-	-	-	+	-	-	-	-	-	+	+	-	+	-	+	+	+	-	+	+	+	+	-	-	+	-	-	+	-	+	S.aureus 99%	S.aureus	n.d.
Dog008	S. pseudintermedius	-	-	-	+	+	+	-	-	-	-	-	+	+	-	-	-	+	-	+	-	-	-	+	+	+	+	+	+	+	+	-	+	-	+	+	-	-	+	-	+	-		+	S.pseudintermedius 99%	S.pseudintermedius	n.d.
Dog009_1	M. sciuri	+	-	-	+	-	+	-	-	-	-	-	+	-	-	-	-	-	+	-	-	+	-	-	-	+	+	-	-	+	+	+	+	+	+	+	-	-	+	+	+	+	-	+	S.sciuri 99%	S.sciuri-like	n.d.
Dog009_2	S. pseudintermedius	-	-	-	+	+	+	-	-	-	-	-	+	+	-	-	-	+	-	+	-	-	-	+	+	+	+	+	+	+	+	-	+	-	+	+	-	-	+	-	+	+	-	+	S.pseudintermedius 99%	S.pseudintermedius	n.d.
Dog010	S. pseudintermedius	-	-	-	+	-	+	-	-	-	-	-	+	+	-	-	-	+	-	-	-	-	+	+	+	+	-	+	+	+	+	-	+	-	+	+	-	-	+	-	+	+	-	+	S.pseudintermedius 98%	S.pseudintermedius	n.d.
Dog011	M. sciuri	+	-	-	+	-	+	-	-	-	-	-	+	-	-	-	-	-	+	-	-	+	-	-	-	+	+	-	+	+	+	+	+	+	+	+	-	-	+	+	+	+	-	+	S.sciuri 99%	S.sciuri-like	n.d.
Dog012	S. pseudintermedius	-	-	-	+	+	+	-	-	-	-	-	+	+	-	-	-	+	-	+	-	-	-	+	+	+	+	+	+	+	+	-	+	-	+	+	-	-	+	-	+	+	-	+	S.pseudintermedius 99%	S.pseudintermedius	n.d.
Dog013	M. sciuri	+	-	-	+	-	+	-	-	-	-	-	-	-	-	+	-	-	+	-	-	-	-	-	-	+	+	-	+	+	+	+	+	+	+	+	-	-	-	+	+	+	-	+	S.sciuri 99%	S.sciuri-like	n.d.
Dog014	S. aureus	-	-	-	+	-	-	-	-	-	-	-	+	-	-	-	-	+	-	-	-	-	-	+	+	-	+	-	+	+	+	-	+	+	+	+	-	-	+	-	-	+	-	+	S.aureus 99%	S.aureus	n.d.
Dog015	M. sciuri	+	-	-	+	-	+	-	-	-	-	-	+	-	-	-	-	-	+	-	-	+	-	-	-	+	+	-	-	+	+	+	+	+	+	+	-	-	-	+	+	+	-	+	S.sciuri 99%	S.sciuri-like	n.d.
Dog016	M. sciuri	+	-	-	+	-	-	-	-	-	-	-	+	-	-	-	-	-	+	-	-	+	-	-	-	+	+	-	+	+	+	+	+	+	+	+	-	-	+	+	+	+	-	+	S.sciuri 99%	S.sciuri-like	n.d.
Dog018	S. pseudintermedius	-	-	-	+	+	+	-	-	-	-	-	+	+	-	-	-	+	-	+	-	-	-	+	+	+	+	+	+	+	+	-	+	-	+	-	-	-	+	-	+	+	-	+	S.pseudintermedius 98%	S.pseudintermedius	n.d.
Dog019	S. aureus	-	-	-	+	-	-	-	-	-	-	-	+	-	-	-	-	+	-	-	-	-	-	+	+	-	+	-	+	+	+	-	+	+	+	+	-	-	+	-	-	+	-	+	S.aureus 99%	S.aureus	n.d.
Dog020	S. aureus	-	-	-	+	-	-	-	-	-	-	-	+	-	-	-	-	+	-	-	-	-	-	+	+	-	+	-	+	+	+	-	+	+	+	+	-	-	+	-	+	+	-	+	S.aureus 99%	S.aureus	n.d.
Dog021	S. pseudintermedius	-	-	-	+	+	+	-	-	-	-	-	+	+	-	-	-	+	-	+	-	-	-	+	+	+	+	+	+	+	+	-	+	-	+	+	-	-	+	-	+	+	-	+	S.pseudintermedius 99%	S.pseudintermedius	n.d.
Dog022	S. aureus	-	-	-	+	-	-	-	-	-	-	-	+	-	-	-	-	+	-	-	-	-	-	+	+	-	+	-	+	+	+	-	+	+	+	+	-	-	+	-	+	+	-	+	S.aureus 99%	S.aureus	n.d.
Dog023	S. aureus	-	-	-	+	-	-	-	-	-	-	-	+	-	-	-	-	+	-	-	-	-	-	+	+	-	+	-	+	+	+	-	+	+	+	+	-	-	+	-	+	+	-	+	S.aureus 99%	S.aureus	n.d.
Dog024_1	M. sciuri	+	-	-	+	-	+	-	-	-	-	-	+	-	-	-	-	+	+	-	-	-	-	-	+	+	+	+	+	+	+	+	+	+	+	+	-	-	+	+	+	+	-	+	S.sciuri 97%	S.sciuri-like	n.d.	Mix culture
Dog024_2	S. pseudintermedius	-	-	-	+	+	+	-	-	-	-	-	+	+	-	-	-	+	-	+	-	-	-	+	+	+	+	+	+	+	+	-	+	-	+	+	-	-	+	-	+	+	-	+	S.pseudintermedius 99%	S.pseudintermedius 2.4	n.d.	Mix culture
Dog025	S. aureus	-	-	-	+	-	-	-	-	-	-	-	+	-	-	-	-	+	-	-	-	-	-	+	+	+	+	-	+	+	+	-	+	+	+	+	-	-	+	-	-	+	-	+	S.aureus 99%	S.aureus	n.d.
Dog026	M. lentus	-	-	+	+	+	-	-	-	-	-	-	-	-	-	-	-	+	-	-	-	+	+	-	+	+	+	+	+	+	+	-	+	+	+	+	-	+	-	+	+	+	-	+	S.lentus 93%	S.lentus	n.d.
Dog027	S. aureus	-	-	-	+	-	-	-	-	-	-	-	+	-	-	-	-	+	-	-	-	-	-	+	+	-	+	-	+	+	+	-	+	+	+	+	-	-	+	-	+	+	-	+	S.aureus 99%	S.aureus	n.d.
Dog029_1	S. pseudintermedius	-	-	-	+	+	+	-	-	-	-	-	+	+	-	-	-	+	-	-	-	-	-	+	+	+	+	+	+	+	+	-	+	-	+	+	-	-	+	-	+	+	-	+	S.pseudintermedius 99%	S.sciuri-like	S.pseudintermedius	Mix culture
Dog029_2	M. sciuri	+	-	-	+	-	+	-	-	-	-	-	+	-	-	-	-	-	+	-	-	+	-	-	-	+	+	-	+	+	+	+	+	+	+	+	-	-	+	+	+	+	-	+	S.sciuri 99%	S.sciuri-like	n.d.	Mix culture
Dog030	M. sciuri	+	-	+	+	-	+	-	-	-	-	-	+	-	-	-	-	-	+	-	-	+	-	-	+	+	+	-	+	+	+	+	+	+	+	+	-	-	+	+	+	+	-	+	S.sciuri 98%	S.sciuri	n.d.
Dog031	M. sciuri	+	-	-	+	-	+	-	-	-	-	-	+	-	-	-	-	-	+	-	-	+	-	-	-	+	+	-	-	+	+	-	+	+	+	+	-	-	-	+	+	+	-	+	S.sciuri 99%	S.sciuri-like	n.d.
Dog032	S. aureus	-	-	-	+	-	-	-	-	-	-	-	+	-	-	-	-	+	-	-	-	-	-	+	+	-	+	-	+	+	+	-	+	+	+	+	-	-	+	-	+	+	-	+	S.aureus 99%	S.aureus	n.d.
Dog035_1	S. aureus	-	-	-	+	-	-	-	-	-	-	-	+	-	-	-	-	+	-	-	-	-	-	+	+	-	+	-	+	+	+	-	+	+	+	+	-	-	+	-	-	+	-	+	S.aureus 99%	S.aureus	n.d.
Dog035_2	M. sciuri	+	-	-	+	-	+	-	-	-	-	-	+	-	-	-	-	-	+	-	-	+	-	-	-	+	+	-	+	+	+	+	+	+	+	+	-	-	+	+	+	+	-	+	S.sciuri 99%	S.sciuri-like	n.d.
Dog036	M. sciuri	+	-	-	+	-	+	-	-	-	-	-	+	-	-	-	-	-	+	-	-	+	-	-	-	+	+	-	+	+	+	+	+	+	+	+	-	-	+	+	+	+	-	+	S.sciuri 99%	S.sciuri-like	n.d.
Dog037	S. pseudintermedius	-	-	-	+	+	+	-	-	-	-	-	+	+	-	-	-	+	-	+	-	-	-	+	+	+	+	+	+	+	+	-	+	-	+	+	-	-	+	-	+	+	-	+	S.pseudintermedius 99%	S.pseudintermedius	n.d.
Dog040	S. pseudintermedius	-	-	-	+	+	+	-	-	-	-	-	+	+	-	-	-	+	-	+	-	-	-	+	+	+	+	+	+	+	+	-	+	-	+	+	-	-	+	-	+	+	-	+	S.pseudintermedius 99%	S.pseudintermedius	n.d.
Dog043	S. aureus	-	-	-	+	-	-	-	-	-	-	-	+	-	-	-	-	+	-	-	-	-	-	+	+	-	+	-	+	+	+	-	+	+	+	+	-	-	+	-	-	+	-	+	S.aureus 99%	S.aureus	n.d.
Dog044	S. aureus	-	-	-	+	-	-	-	-	-	-	-	+	-	-	-	-	+	-	-	-	-	-	+	+	-	+	-	+	+	+	-	+	+	+	+	-	-	+	-	+	+	-	+	S.aureus 99%	S.aureus	n.d.
Dog046	M.vitulinus-like	-	-	-	+	+	+	-	-	-	+	-	+	-	-	-	-	-	-	-	-	-	-	-	-	+	+	+	+	+	-	+	+	+	-	+	-	-	+	+	+	+	-	+	S.sciuri 88%	S.sciuri	n.d.
Dog047	M. vitulinus	-	-	-	+	-	-	-	-	-	-	-	-	-	-	-	-	-	-	-	-	+	-	-	-	+	+	-	-	-	+	+	+	+	+	+	-	-	+	+	+	+	-	+	S.vitulinus 96%	S.vitulinus-like	n.d.
Dog048	M. sciuri	+	-	-	+	-	+	-	-	-	-	-	+	-	-	-	-	-	+	-	-	+	-	-	-	+	+	-	+	+	+	+	+	+	+	+	-	-	+	+	+	+	-	+	S.sciuri 99%	S.sciuri-like	n.d.
Dog049	S. aureus	-	-	-	+	-	+	-	-	-	-	-	+	-	-	-	-	+	-	-	-	-	-	+	+	+	+	-	+	+	+	-	+	+	+	+	-	-	+	-	+	+	-	+	S.aureus 99%	S.aureus	n.d.
Dog052	S. aureus	-	-	-	+	-	-	-	-	-	-	-	+	-	-	-	-	+	-	-	-	-	-	+	+	-	+	-	+	+	+	-	+	+	+	+	-	-	+	-	+	+	-	+	S.aureus 99%	S.aureus	n.d.
Dog053	S. aureus	-	-	-	+	-	-	-	-	-	-	-	+	-	-	-	-	+	-	-	-	-	-	+	+	-	+	-	+	+	+	-	+	+	+	+	-	-	+	-	+	+	-	+	S.aureus 99%	S.aureus	n.d.
Dog100	S. aureus	-	-	-	+	-	-	-	-	-	-	-	+	-	-	-	-	+	-	-	-	-	-	+	+	-	+	-	+	+	+	-	+	+	+	+	-	-	+	-	-	+	-	+	S.aureus 99%	S.aureus	n.d.
Dog101	S. aureus	-	-	-	+	-	-	-	-	-	-	-	+	-	-	-	-	+	-	-	-	-	-	+	+	-	+	-	+	+	+	-	+	+	+	+	-	-	+	-	-	+	-	+	S.aureus 99%	S.aureus	n.d.
Dog102	S. aureus	-	-	-	+	-	-	-	-	-	-	-	+	-	-	-	-	+	-	-	-	-	-	+	+	-	+	-	+	+	+	-	+	+	+	+	-	-	+	-	-	+	-	+	S.aureus 99%	S.aureus	n.d.
Dog103	S. aureus	-	-	-	+	-	-	-	-	-	-	-	+	-	-	-	-	+	-	-	-	-	-	+	+	+	+	-	+	+	+	-	+	+	+	+	-	-	+	-	+	+	-	+	S.aureus 99%	S.aureus	n.d.
Dog105	S. aureus	-	-	-	+	-	-	-	-	-	-	-	+	-	-	-	-	+	-	-	-	-	-	+	+	-	+	-	+	+	+	-	+	+	+	+	-	-	+	-	-	+	-	+	S.aureus 99%	S.aureus	n.d.
Dog106	S. pseudintermedius	-	-	-	+	+	+	-	-	-	-	-	+	+	-	-	-	+	-	-	-	-	-	+	+	+	+	+	+	+	+	-	+	-	+	+	-	-	+	-	+	+	-	+	S.pseudintermedius 99%	S.pseudintermedius	n.d.
Dog108	M. sciuri	+	-	-	+	-	+	-	-	-	-	-	+	-	-	-	-	-	+	-	-	+	-	-	-	+	+	-	+	+	+	+	+	+	+	+	-	-	+	+	+	+	-	+	S.sciuri 99%	S.sciuri-like	n.d.
Dog109	S. nepalensis	-	-	+	+	-	+	-	-	-	-	-	+	-	-	+	-	+	+	-	-	-	+	-	-	+	+	+	-	-	+	+	+	+	+	-	-	-	+	+	+	+	-	+	S.xylosus 91%	S.nepalensis	n.d.	S.nepalensis not in Vitek database
Dog110	S. aureus	-	-	-	+	-	-	-	-	-	-	-	+	-	-	-	-	+	-	-	-	-	-	+	+	-	+	-	+	+	+	-	+	+	+	+	-	-	+	-	-	+	-	+	S.aureus 99%	S.aureus	n.d.
Dog111	S. aureus	-	-	-	+	-	-	-	-	-	-	-	+	-	-	-	-	+	-	-	-	-	-	+	+	+	+	-	+	+	+	-	+	+	+	+	-	-	+	-	+	+	-	+	S.aureus 99%	S.aureus	n.d.
Dog112	S. aureus	-	-	-	+	-	-	-	-	-	-	-	+	-	-	-	-	+	-	-	-	-	-	+	+	-	+	-	+	+	+	-	+	+	+	+	-	-	+	-	+	+	-	+	S.aureus 99%	S.aureus	n.d.
Dog115	S. pseudintermedius	-	-	-	+	+	+	-	-	-	-	-	+	+	-	-	-	+	-	-	-	-	+	+	+	+	+	+	+	+	+	-	+	-	+	-	-	-	+	-	+	+	-	+	S.pseudintermedius 98%	S.pseudintermedius	n.d.
Dog116	M. sciuri	+	-	-	+	+	+	-	-	-	-	-	+	-	-	-	-	-	-	-	-	+	-	-	+	+	+	+	+	+	+	-	+	+	+	+	-	-	-	+	+	+	-	+	S.sciuri 95%	S.sciuri-like	n.d.
Dog117_H	S. haemolyticus	-	-	-	+	-	-	-	-	-	-	-	-	-	-	-	-	+	-	-	-	-	-	-	-	+	+	-	+	+	+	-	+	-	-	-	-	-	+	-	+	+	-	+	S.haemolyticus 99%	S.haemolyticus	n.d.
Dog117_P	S. pseudintermedius	-	-	-	+	+	+	-	-	-	-	-	+	+	-	-	-	-	-	-	-	-	+	+	+	+	+	+	+	+	+	-	+	-	+	+	-	-	+	-	+	+	-	+	S.pseudintermedius 98%	S.pseudintermedius	n.d.
Dog119	S. aureus	-	-	-	+	-	-	-	-	-	-	-	+	-	-	-	-	+	-	-	-	-	-	+	+	-	+	-	+	+	+	-	+	+	+	+	-	-	+	-	+	+	-	+	S.aureus 99%	S.aureus	n.d.
Dog120	S. pseudintermedius	-	-	-	+	+	+	-	-	-	-	-	+	+	-	-	-	+	-	+	-	-	+	+	+	+	+	+	+	+	+	-	+	-	+	+	-	-	+	-	+	+	-	+	S.pseudintermedius 98%	S.pseudintermedius	n.d.
Dog121	S. pseudintermedius	-	-	-	+	+	+	-	-	-	-	-	+	+	-	-	-	-	-	+	-	-	-	+	+	+	+	+	+	+	+	-	+	-	+	+	-	-	+	-	+	+	+	+	S.pseudintermedius 98%	S.pseudintermedius	n.d.
Dog122	S. saprophyticus	-	-	-	+	-	-	-	-	-	-	-	-	-	-	-	-	+	-	-	-	-	+	-	-	+	+	-	-	+	-	+	+	+	-	-	-	-	-	-	+	+	-	+	S.saprophyticus 99%	S.saprophyticus	n.d.
Dog125	S. aureus	-	-	-	+	-	-	-	-	-	-	-	+	-	-	-	-	+	-	-	-	-	-	+	+	-	+	-	+	+	+	-	+	+	+	+	-	-	+	-	+	+	-	+	S.aureus 99%	S.aureus	n.d.
Dog126	S. aureus	-	-	-	+	-	-	-	-	-	-	-	+	-	-	-	-	+	-	-	-	-	-	+	+	+	+	-	+	+	+	-	+	+	+	+	-	-	+	-	+	+	-	+	S.aureus 99%	S.aureus	n.d.
Dog127_L	M. lentus	-	-	+	-	+	+	-	-	-	-	-	+	-	-	-	+	+	-	-	-	+	+	-	+	+	-	+	+	+	+	+	+	+	+	+	-	+	-	-	+	+	-	+	S.lentus 94%	S.lentus	n.d.
Dog127_S	M. sciuri	+	-	-	+	+	+	-	-	-	-	-	+	-	-	-	-	-	+	-	-	+	-	-	+	+	+	+	+	+	+	-	+	+	+	+	-	-	-	+	+	+	-	+	S.sciuri 95%	S.sciuri-like	n.d.
Dog128	S. aureus	-	-	-	+	-	-	-	-	-	-	-	+	-	-	-	-	+	-	-	-	-	-	+	+	+	+	-	+	+	+	-	+	+	+	+	-	-	+	-	+	+	-	+	S.aureus 99%	S.aureus	n.d.
Dog129	S. pseudintermedius	-	-	-	+	+	+	-	-	-	-	-	+	+	-	-	-	+	-	+	-	-	-	+	+	+	+	+	+	+	+	-	+	-	+	+	-	-	+	-	+	+	-	+	S.pseudintermedius 99%	S.pseudintermedius	n.d.
Dog130	S. aureus	-	-	-	+	-	-	-	-	-	-	-	+	-	-	-	-	+	-	-	-	-	-	+	+	-	+	-	+	+	+	-	+	+	+	+	-	-	+	-	+	+	-	+	S.aureus 99%	S.aureus	n.d.
Dog132	S. aureus	-	-	-	+	-	-	-	-	-	-	-	+	-	-	-	-	+	-	-	-	-	-	+	+	-	+	-	+	+	+	-	+	+	+	+	-	-	+	-	-	+	-	+	S.aureus 99%	S.aureus	n.d.
Dog133	S. aureus	-	-	-	+	-	-	-	-	-	-	-	+	-	-	-	-	+	-	-	-	-	-	+	+	-	+	-	+	+	+	-	+	+	+	+	-	-	+	-	+	+	-	+	S.aureus 99%	S.aureus	n.d.
Dog135	S. aureus	-	-	-	+	-	-	-	-	-	-	-	+	-	-	-	-	+	-	-	-	-	-	+	+	-	+	-	+	+	+	-	+	+	+	+	-	-	+	-	+	+	-	+	S.aureus 99%	S.aureus	n.d.
Dog136	S. aureus	-	-	-	+	-	-	-	-	-	-	-	+	-	-	-	-	+	-	-	-	-	-	+	+	-	+	-	+	+	+	-	+	+	+	+	-	-	+	-	-	+	-	+	S.aureus 99%	S.aureus	n.d.
Dog137	S. aureus	-	-	-	+	-	-	-	-	-	-	-	+	-	-	-	-	+	-	-	-	-	-	+	+	-	+	-	+	+	+	-	+	+	+	+	-	-	+	-	+	+	-	+	S.aureus 99%	S.aureus	n.d.
Dog138	S. aureus	-	-	-	+	-	-	-	-	-	-	-	+	-	-	-	-	+	-	-	-	-	-	+	-	-	+	-	+	+	+	-	+	+	+	+	-	-	+	-	+	+	-	+	S.aureus 99%	S.aureus	n.d.
Dog139	S. aureus	-	-	-	+	-	+	-	-	-	-	-	+	-	-	-	-	+	-	-	-	-	-	+	+	-	+	-	+	+	+	-	+	+	+	+	-	-	+	-	-	+	+	+	S.aureus 99%	S.aureus	n.d.
Dog140	S. aureus	-	-	-	+	-	-	-	-	-	-	-	+	-	-	-	-	+	-	-	-	-	-	+	+	+	+	-	+	+	+	-	+	+	+	+	-	-	+	-	+	+	-	+	S.aureus 99%	S.aureus	n.d.
Dog142	M. sciuri	+	-	-	+	-	-	-	-	-	-	-	+	-	-	-	-	-	+	-	-	+	-	-	-	+	+	-	+	+	+	-	+	+	+	+	-	-	-	+	+	+	-	+	S.sciuri 99%	S.sciuri-like	n.d.
Dog143	S. pseudintermedius	-	-	-	+	-	+	-	-	-	-	-	+	+	-	-	-	+	-	-	-	-	+	+	+	+	-	+	+	+	+	-	+	-	+	+	-	-	-	-	+	+	-	+	S.pseudintermedius 98%	S.pseudintermedius	n.d.
Dog145	S. aureus	-	-	-	+	-	+	-	-	-	-	-	+	-	-	-	-	+	-	-	-	-	-	+	-	+	+	-	+	+	+	-	+	-	+	+	-	-	+	-	+	+	+	+	S.aureus 95%	S.aureus	n.d.
Dog147	S. aureus	-	-	-	+	-	+	-	-	-	-	-	+	-	-	-	-	+	-	-	-	-	-	+	-	+	+	-	+	+	+	-	+	-	+	+	-	-	+	-	+	+	+	+	S.aureus 95%	S.aureus	n.d.
Dog148	S. aureus	-	-	-	+	-	+	-	-	-	-	-	+	-	-	-	-	+	-	-	-	-	-	+	-	-	+	-	+	+	+	+	+	+	+	+	-	-	+	-	+	+	-	+	S.aureus 95%	S.aureus	n.d.
Dog149	S. aureus	-	-	-	+	-	-	-	-	-	-	-	+	-	-	-	-	+	-	-	-	-	-	+	+	-	+	-	+	+	+	-	+	+	+	+	-	-	+	-	+	+	-	+	S.aureus 99%	S.aureus	n.d.
Dog152	S. aureus	-	-	-	+	-	+	-	-	-	-	-	+	-	-	-	-	+	-	-	-	-	-	+	-	+	+	-	+	+	+	-	+	+	+	+	-	-	+	-	+	+	-	+	S.aureus 99%	S.aureus	n.d.
Dog156	S. aureus	-	-	-	+	-	+	-	-	-	-	-	+	-	-	-	-	+	-	-	-	-	-	+	-	+	+	-	+	+	+	-	+	+	+	+	-	-	+	-	+	+	-	+	S.aureus 99%	S.aureus	n.d.
Dog158	S. aureus	-	-	-	+	-	+	-	-	-	-	-	+	-	-	-	-	+	-	-	-	-	-	+	-	+	+	-	+	+	+	+	+	-	+	+	-	-	+	-	+	+	+	+	S.aureus 95%	S.aureus	n.d.
Dog159	S. pseudintermedius	-	-	-	+	+	+	-	-	-	-	-	+	+	-	-	-	+	-	-	-	-	+	+	+	+	+	+	+	+	+	-	+	-	+	+	-	-	+	-	+	+	-	+	S.pseudintermedius 98%	S.pseudintermedius	n.d.
Dog162	S. aureus	-	-	-	+	-	+	-	-	-	-	-	+	-	-	-	-	+	-	-	-	-	-	+	-	+	+	-	+	+	+	-	+	+	+	+	-	-	+	-	+	+	-	+	S.aureus 99%	S.aureus	n.d.
Dog165	S. aureus	-	-	-	+	-	+	-	-	-	-	-	+	-	-	-	-	+	-	-	-	-	-	+	-	+	+	-	+	+	+	-	+	+	+	+	-	-	+	-	+	+	-	+	S.aureus 99%	S.aureus	n.d.
Dog166	S. cohnii	-	-	-	-	-	-	-	-	-	-	-	-	-	-	-	-	-	-	-	-	-	-	-	-	-	+	-	-	+	-	+	+	-	-	-	-	-	+	-	-	+	-	+	S.cohnii 50%/S.hominis 50%	S.cohnii	n.d.
Dog167	S. pseudintermedius	-	-	-	+	+	+	-	-	-	-	-	+	+	-	-	-	+	-	-	-	-	+	+	+	+	+	+	+	+	+	-	+	-	+	+	-	-	+	-	+	+	-	+	S.pseudintermedius 98%	S.pseudintermedius	n.d.

## Sheet: AssembliesInfosNew
Strains	Species	contigName	RepliconLength	GCpercent	Coverage	RepliconType	NCBI_ProjectID	NCBI_BioSample_ID	NCBI_Accession_ID	SequencingTechnology
Dog026	M. lentus	Dog026	2869372	32.01	283	chromosome	PRJNA942599	SAMN33696772	CP120155	PacBio Sequel II
Dog026	M. lentus	unnamed1_Dog026	26532	30.57	497	plasmid	PRJNA942599	SAMN33696772	CP120156	PacBio Sequel II
Dog026	M. lentus	unnamed2_Dog026	17765	28.52	361	plasmid	PRJNA942599	SAMN33696772	CP120157	PacBio Sequel II
Dog026	M. lentus	unnamed3_Dog026	6274	33.71	156	plasmid	PRJNA942599	SAMN33696772	CP120158	PacBio Sequel II
Dog026	M. lentus	unnamed4_Dog026	4439	31.58	162	plasmid	PRJNA942599	SAMN33696772	CP120159	PacBio Sequel II
Dog026	M. lentus	unnamed5_Dog026	4204	29.47	256	plasmid	PRJNA942599	SAMN33696772	CP120160	PacBio Sequel II
Dog026	M. lentus	unnamed6_Dog026	3157	30.31	411	plasmid	PRJNA942599	SAMN33696772	CP120161	PacBio Sequel II
Dog127_L	M. lentus	Dog127_L	2809872	31.98	191	chromosome	PRJNA942599	SAMN33696813	CP120062	PacBio Sequel II
Dog127_L	M. lentus	unnamed1_Dog127_L	4847	30.31	631	plasmid	PRJNA942599	SAMN33696813	CP120063	PacBio Sequel II
Dog127_L	M. lentus	unnamed2_Dog127_L	4638	32.06	613	plasmid	PRJNA942599	SAMN33696813	CP120064	PacBio Sequel II
Dog127_L	M. lentus	unnamed3_Dog127_L	4479	30.86	123	plasmid	PRJNA942599	SAMN33696813	CP120065	PacBio Sequel II
Dog127_L	M. lentus	unnamed4_Dog127_L	2865	29.21	145	plasmid	PRJNA942599	SAMN33696813	CP120066	PacBio Sequel II
Dog009_1	M. sciuri	Dog009_1	2794545	32.55	467	chromosome	PRJNA942599	SAMN33696754	CP120194	PacBio Sequel II
Dog011	M. sciuri	Dog011	2769210	32.59	554	chromosome	PRJNA942599	SAMN33696757	CP120190	PacBio Sequel II
Dog013	M. sciuri	Dog013	2823343	32.67	515	chromosome	PRJNA942599	SAMN33696759	CP120185	PacBio Sequel II
Dog013	M. sciuri	unnamed1_Dog013	38790	26.81	108	plasmid	PRJNA942599	SAMN33696759	CP120186	PacBio Sequel II
Dog013	M. sciuri	unnamed2_Dog013	4440	30.05	372	plasmid	PRJNA942599	SAMN33696759	CP120187	PacBio Sequel II
Dog013	M. sciuri	unnamed3_Dog013	3965	27.94	208	plasmid	PRJNA942599	SAMN33696759	CP120188	PacBio Sequel II
Dog015	M. sciuri	Dog015	2758045	32.62	346	chromosome	PRJNA942599	SAMN33696761	CP120181	PacBio Sequel II
Dog016	M. sciuri	Dog016	2788262	32.57	396	chromosome	PRJNA942599	SAMN33696762	CP120180	PacBio Sequel II
Dog024_1	M. sciuri	Dog024_1	2784434	32.55	395	chromosome	PRJNA942599	SAMN33696769	CP120166	PacBio Sequel II
Dog029_2	M. sciuri	Dog029_2	2716357	32.59	276	chromosome	PRJNA942599	SAMN33696775	CP120148	PacBio Sequel II
Dog029_2	M. sciuri	unnamed1_Dog029_2	10301	28.15	197	plasmid	PRJNA942599	SAMN33696775	CP120149	PacBio Sequel II
Dog030	M. sciuri	Dog030	2799243	32.57	383	chromosome	PRJNA942599	SAMN33696776	CP120147	PacBio Sequel II
Dog031	M. sciuri	Dog031	2834839	32.6	320	chromosome	PRJNA942599	SAMN33696777	CP120146	PacBio Sequel II
Dog035_2	M. sciuri	Dog035_2	2794096	32.54	446	chromosome	PRJNA942599	SAMN33696780	CP120140	PacBio Sequel II
Dog036	M. sciuri	Dog036	2950623	32.45	281	chromosome	PRJNA942599	SAMN33696781	CP120139	PacBio Sequel II
Dog048	M. sciuri	Dog048	2776094	32.54	306	chromosome	PRJNA942599	SAMN33696788	CP120129	PacBio Sequel II
Dog108	M. sciuri	Dog108	2796346	32.51	319	chromosome	PRJNA942599	SAMN33696798	CP120106	PacBio Sequel II
Dog116	M. sciuri	Dog116	2938960	32.43	466	chromosome	PRJNA942599	SAMN33696804	CP120086	PacBio Sequel II
Dog116	M. sciuri	unnamed1_Dog116	2297	28.43	125	plasmid	PRJNA942599	SAMN33696804	CP120087	PacBio Sequel II
Dog127_S	M. sciuri	Dog127_S	2942423	32.43	226	chromosome	PRJNA942599	SAMN33696814	CP120060	PacBio Sequel II
Dog127_S	M. sciuri	unnamed2_Dog127_S	38717	31.98	409	plasmid	PRJNA942599	SAMN33696814	CP120061	PacBio Sequel II
Dog142	M. sciuri	Dog142	2822534	32.54	287	chromosome	PRJNA942599	SAMN33696826	CP120028	PacBio Sequel II
Dog142	M. sciuri	unnamed3_Dog142	4514	29.84	213	plasmid	PRJNA942599	SAMN33696826	CP120029	PacBio Sequel II
Dog047	M. vitulinus	Dog047	2688133	32.76	366	chromosome	PRJNA942599	SAMN33696787	CP120130	PacBio Sequel II
Dog046	M. vitulinus-like	Dog046	2567438	33.11	273	chromosome	PRJNA942599	SAMN33696786	CP120131	PacBio Sequel II
Dog002	S. aureus	Dog002	2783680	32.92	395	chromosome	PRJNA942599	SAMN33696748	CP129357	PacBio Sequel II
Dog002	S. aureus	unnamed1_Dog002	42033	31.54	650	plasmid	PRJNA942599	SAMN33696748	CP129358	PacBio Sequel II
Dog002	S. aureus	unnamed2_Dog002	3262	29.09	142		PRJNA942599	SAMN33696748	CP129359	PacBio Sequel II
Dog002_mouth	S. aureus	Dog002_mouth	2783698	32.92	320	chromosome	PRJNA942599	SAMN33696749	CP120201	PacBio Sequel II
Dog002_mouth	S. aureus	unnamed1_Dog002_mouth	39930	30.82	641	plasmid	PRJNA942599	SAMN33696749	CP120202	PacBio Sequel II
Dog002_mouth	S. aureus	unnamed2_Dog002_mouth	3128	28.84	97	plasmid	PRJNA942599	SAMN33696749	CP120203	PacBio Sequel II
Dog006	S. aureus	Dog006	2783681	32.92	229	chromosome	PRJNA942599	SAMN33696752	CP120197	PacBio Sequel II
Dog006	S. aureus	unnamed1_Dog006	33700	28.17	221	plasmid	PRJNA942599	SAMN33696752	CP120198	PacBio Sequel II
Dog014	S. aureus	Dog014	2783700	32.92	199	chromosome	PRJNA942599	SAMN33696760	CP120182	PacBio Sequel II
Dog014	S. aureus	unnamed1_Dog014	33647	28.15	285	plasmid	PRJNA942599	SAMN33696760	CP120183	PacBio Sequel II
Dog014	S. aureus	unnamed2_Dog014	3152	28.87	66	plasmid	PRJNA942599	SAMN33696760	CP120184	PacBio Sequel II
Dog019	S. aureus	Dog019	2783774	32.92	515	chromosome	PRJNA942599	SAMN33696764	CP120177	PacBio Sequel II
Dog019	S. aureus	unnamed1_Dog019	3132	28.86	104	plasmid	PRJNA942599	SAMN33696764	CP120178	PacBio Sequel II
Dog020	S. aureus	Dog020	2783631	32.92	260	chromosome	PRJNA942599	SAMN33696765	CP120174	PacBio Sequel II
Dog020	S. aureus	unnamed1_Dog020	33701	28.17	705	plasmid	PRJNA942599	SAMN33696765	CP120175	PacBio Sequel II
Dog020	S. aureus	unnamed2_Dog020	3177	28.99	197	plasmid	PRJNA942599	SAMN33696765	CP120176	PacBio Sequel II
Dog022	S. aureus	Dog022	2783685	32.92	388	chromosome	PRJNA942599	SAMN33696767	CP120170	PacBio Sequel II
Dog022	S. aureus	unnamed1_Dog022	40206	30.93	762	plasmid	PRJNA942599	SAMN33696767	CP120171	PacBio Sequel II
Dog022	S. aureus	unnamed2_Dog022	3123	28.85	364	plasmid	PRJNA942599	SAMN33696767	CP120172	PacBio Sequel II
Dog023	S. aureus	Dog023	2783581	32.92	328	chromosome	PRJNA942599	SAMN33696768	CP120167	PacBio Sequel II
Dog023	S. aureus	unnamed1_Dog023	43859	32.11	945	plasmid	PRJNA942599	SAMN33696768	CP120168	PacBio Sequel II
Dog023	S. aureus	unnamed2_Dog023	3139	28.83	140	plasmid	PRJNA942599	SAMN33696768	CP120169	PacBio Sequel II
Dog025	S. aureus	Dog025	2783779	32.92	753	chromosome	PRJNA942599	SAMN33696771	CP120162	PacBio Sequel II
Dog025	S. aureus	unnamed1_Dog025	37595	29.93	761	plasmid	PRJNA942599	SAMN33696771	CP120163	PacBio Sequel II
Dog025	S. aureus	unnamed2_Dog025	3245	28.81	292	plasmid	PRJNA942599	SAMN33696771	CP120164	PacBio Sequel II
Dog027	S. aureus	Dog027	2783689	32.92	381	chromosome	PRJNA942599	SAMN33696773	CP120152	PacBio Sequel II
Dog027	S. aureus	unnamed1_Dog027	33676	28.17	518	plasmid	PRJNA942599	SAMN33696773	CP120153	PacBio Sequel II
Dog027	S. aureus	unnamed2_Dog027	3149	28.83	302	plasmid	PRJNA942599	SAMN33696773	CP120154	PacBio Sequel II
Dog032	S. aureus	Dog032	2741006	32.89	454	chromosome	PRJNA942599	SAMN33696778	CP120143	PacBio Sequel II
Dog032	S. aureus	unnamed1_Dog032	33934	28.31	968	plasmid	PRJNA942599	SAMN33696778	CP120144	PacBio Sequel II
Dog032	S. aureus	unnamed2_Dog032	3128	28.8	315	plasmid	PRJNA942599	SAMN33696778	CP120145	PacBio Sequel II
Dog035_1	S. aureus	Dog035_1	2782558	32.92	191	chromosome	PRJNA942599	SAMN33696779	CP120141	PacBio Sequel II
Dog035_1	S. aureus	unnamed1_Dog035_1	3130	28.88	126	plasmid	PRJNA942599	SAMN33696779	CP120141	PacBio Sequel II
Dog043	S. aureus	Dog043	2783849	32.92	574	chromosome	PRJNA942599	SAMN33696784	CP120134	PacBio Sequel II
Dog043	S. aureus	unnamed1_Dog043	33777	28.23	924	plasmid	PRJNA942599	SAMN33696784	CP120135	PacBio Sequel II
Dog043	S. aureus	unnamed2_Dog043	3135	28.77	428	plasmid	PRJNA942599	SAMN33696784	CP120136	PacBio Sequel II
Dog044	S. aureus	Dog044	2783841	32.92	218	chromosome	PRJNA942599	SAMN33696785	CP120132	PacBio Sequel II
Dog044	S. aureus	unnamed1_Dog044	33701	28.17	336	plasmid	PRJNA942599	SAMN33696785	CP120133	PacBio Sequel II
Dog049	S. aureus	Dog049	2745344	32.86	251	chromosome	PRJNA942599	SAMN33696789	CP120128	PacBio Sequel II
Dog052	S. aureus	Dog052	2783699	32.92	309	chromosome	PRJNA942599	SAMN33696790	CP120125	PacBio Sequel II
Dog052	S. aureus	unnamed1_Dog052	45948	32.71	537	plasmid	PRJNA942599	SAMN33696790	CP120126	PacBio Sequel II
Dog052	S. aureus	unnamed2_Dog052	3090	28.77	191	plasmid	PRJNA942599	SAMN33696790	CP120127	PacBio Sequel II
Dog053	S. aureus	Dog053	2783688	32.92	242	chromosome	PRJNA942599	SAMN33696791	CP120121	PacBio Sequel II
Dog053	S. aureus	unnamed1_Dog053	33911	28.3	920	plasmid	PRJNA942599	SAMN33696791	CP120122	PacBio Sequel II
Dog053	S. aureus	unnamed2_Dog053	9378	28.82	191	plasmid	PRJNA942599	SAMN33696791	CP120123	PacBio Sequel II
Dog053	S. aureus	unnamed3_Dog053	3217	28.78	405	plasmid	PRJNA942599	SAMN33696791	CP120124	PacBio Sequel II
Dog100	S. aureus	Dog100	2783693	32.92	262	chromosome	PRJNA942599	SAMN33696792	CP120118	PacBio Sequel II
Dog100	S. aureus	unnamed1_Dog100	33647	28.15	435	plasmid	PRJNA942599	SAMN33696792	CP120119	PacBio Sequel II
Dog100	S. aureus	unnamed2_Dog100	3174	28.73	261	plasmid	PRJNA942599	SAMN33696792	CP120120	PacBio Sequel II
Dog101	S. aureus	Dog101	2783645	32.92	302	chromosome	PRJNA942599	SAMN33696793	CP120115	PacBio Sequel II
Dog101	S. aureus	unnamed1_Dog101	33706	28.18	383	plasmid	PRJNA942599	SAMN33696793	CP120116	PacBio Sequel II
Dog101	S. aureus	unnamed2_Dog101	3126	28.82	244	plasmid	PRJNA942599	SAMN33696793	CP120117	PacBio Sequel II
Dog102	S. aureus	Dog102	2783448	32.92	294	chromosome	PRJNA942599	SAMN33696794	CP129352	PacBio Sequel II
Dog102	S. aureus	unnamed1_Dog102	36291	29.38	263	plasmid	PRJNA942599	SAMN33696794	CP129353	PacBio Sequel II
Dog102	S. aureus	unnamed2_Dog102	3123	28.82	120	plasmid	PRJNA942599	SAMN33696794	CP129354	PacBio Sequel II
Dog103	S. aureus	Dog103	2783698	32.92	331	chromosome	PRJNA942599	SAMN33696795	CP120111	PacBio Sequel II
Dog103	S. aureus	unnamed1_Dog103	33770	28.21	687	plasmid	PRJNA942599	SAMN33696795	CP120112	PacBio Sequel II
Dog103	S. aureus	unnamed2_Dog103	3121	28.84	271	plasmid	PRJNA942599	SAMN33696795	CP120113	PacBio Sequel II
Dog105	S. aureus	Dog105	2783700	32.92	281	chromosome	PRJNA942599	SAMN33696796	CP120108	PacBio Sequel II
Dog105	S. aureus	unnamed1_Dog105	38825	30.41	344	plasmid	PRJNA942599	SAMN33696796	CP120109	PacBio Sequel II
Dog105	S. aureus	unnamed2_Dog105	3152	28.87	112	plasmid	PRJNA942599	SAMN33696796	CP120110	PacBio Sequel II
Dog110	S. aureus	Dog110	2784905	32.92	396	chromosome	PRJNA942599	SAMN33696800	CP120096	PacBio Sequel II
Dog110	S. aureus	unnamed1_Dog110	43010	31.89	779	plasmid	PRJNA942599	SAMN33696800	CP120097	PacBio Sequel II
Dog110	S. aureus	unnamed2_Dog110	3128	28.84	123	plasmid	PRJNA942599	SAMN33696800	CP120098	PacBio Sequel II
Dog111	S. aureus	Dog111	2783006	32.92	799	chromosome	PRJNA942599	SAMN33696801	CP120093	PacBio Sequel II
Dog111	S. aureus	unnamed1_Dog111	33700	28.17	963	plasmid	PRJNA942599	SAMN33696801	CP120094	PacBio Sequel II
Dog111	S. aureus	unnamed2_Dog111	3121	28.8	562	plasmid	PRJNA942599	SAMN33696801	CP120095	PacBio Sequel II
Dog112	S. aureus	Dog112	2743362	32.91	316	chromosome	PRJNA942599	SAMN33696802	CP120090	PacBio Sequel II
Dog112	S. aureus	unnamed1_Dog112	45238	32.49	594	plasmid	PRJNA942599	SAMN33696802	CP120091	PacBio Sequel II
Dog112	S. aureus	unnamed2_Dog112	3142	28.77	236	plasmid	PRJNA942599	SAMN33696802	CP120092	PacBio Sequel II
Dog119	S. aureus	Dog119	2783769	32.92	529	chromosome	PRJNA942599	SAMN33696807	CP120079	PacBio Sequel II
Dog119	S. aureus	unnamed1_Dog119	33701	28.17	406	plasmid	PRJNA942599	SAMN33696807	CP120080	PacBio Sequel II
Dog119	S. aureus	unnamed2_Dog119	3167	28.99	483	plasmid	PRJNA942599	SAMN33696807	CP120081	PacBio Sequel II
Dog125	S. aureus	Dog125	2783399	32.92	291	chromosome	PRJNA942599	SAMN33696811	CP120070	PacBio Sequel II
Dog125	S. aureus	unnamed1_Dog125	33427	28.17	735	plasmid	PRJNA942599	SAMN33696811	CP120071	PacBio Sequel II
Dog125	S. aureus	unnamed2_Dog125	3126	28.82	262	plasmid	PRJNA942599	SAMN33696811	CP120072	PacBio Sequel II
Dog126	S. aureus	Dog126	2783771	32.92	328	chromosome	PRJNA942599	SAMN33696812	CP120067	PacBio Sequel II
Dog126	S. aureus	unnamed1_Dog126	36030	29.27	448	plasmid	PRJNA942599	SAMN33696812	CP120068	PacBio Sequel II
Dog126	S. aureus	unnamed2_Dog126	2968	28.17	239	plasmid	PRJNA942599	SAMN33696812	CP120069	PacBio Sequel II
Dog128	S. aureus	Dog128	2783847	32.92	247	chromosome	PRJNA942599	SAMN33696815	CP120057	PacBio Sequel II
Dog128	S. aureus	unnamed1_Dog128	36291	29.38	595	plasmid	PRJNA942599	SAMN33696815	CP120058	PacBio Sequel II
Dog128	S. aureus	unnamed2_Dog128	3169	28.78	199	plasmid	PRJNA942599	SAMN33696815	CP120059	PacBio Sequel II
Dog130	S. aureus	Dog130	2783709	32.92	369	chromosome	PRJNA942599	SAMN33696817	CP120053	PacBio Sequel II
Dog130	S. aureus	unnamed1_Dog130	38657	30.36	569	plasmid	PRJNA942599	SAMN33696817	CP120054	PacBio Sequel II
Dog130	S. aureus	unnamed2_Dog130	3225	28.65	258	plasmid	PRJNA942599	SAMN33696817	CP120055	PacBio Sequel II
Dog132	S. aureus	Dog132	2783689	32.92	262	chromosome	PRJNA942599	SAMN33696818	CP120050	PacBio Sequel II
Dog132	S. aureus	unnamed1_Dog132	33649	28.15	702	plasmid	PRJNA942599	SAMN33696818	CP120051	PacBio Sequel II
Dog132	S. aureus	unnamed2_Dog132	3141	28.75	199	plasmid	PRJNA942599	SAMN33696818	CP120052	PacBio Sequel II
Dog133	S. aureus	Dog133	2785360	32.92	328	chromosome	PRJNA942599	SAMN33696819	CP120047	PacBio Sequel II
Dog133	S. aureus	unnamed1_Dog133	33677	28.17	594	plasmid	PRJNA942599	SAMN33696819	CP120048	PacBio Sequel II
Dog133	S. aureus	unnamed2_Dog133	3126	28.82	264	plasmid	PRJNA942599	SAMN33696819	CP120049	PacBio Sequel II
Dog135	S. aureus	Dog135	2783697	32.92	802	chromosome	PRJNA942599	SAMN33696820	CP120044	PacBio Sequel II
Dog135	S. aureus	unnamed1_Dog135	41456	31.37	951	plasmid	PRJNA942599	SAMN33696820	CP120045	PacBio Sequel II
Dog135	S. aureus	unnamed2_Dog135	3126	28.82	863	plasmid	PRJNA942599	SAMN33696820	CP120046	PacBio Sequel II
Dog136	S. aureus	Dog136	2783010	32.92	281	chromosome	PRJNA942599	SAMN33696821	CP120041	PacBio Sequel II
Dog136	S. aureus	unnamed1_Dog136	39161	30.55	606	plasmid	PRJNA942599	SAMN33696821	CP120042	PacBio Sequel II
Dog136	S. aureus	unnamed2_Dog136	3126	28.82	341	plasmid	PRJNA942599	SAMN33696821	CP120043	PacBio Sequel II
Dog137	S. aureus	Dog137	2783708	32.92	231	chromosome	PRJNA942599	SAMN33696822	CP120038	PacBio Sequel II
Dog137	S. aureus	unnamed1_Dog137	33371	28.27	586	plasmid	PRJNA942599	SAMN33696822	CP120039	PacBio Sequel II
Dog137	S. aureus	unnamed2_Dog137	3126	28.82	168	plasmid	PRJNA942599	SAMN33696822	CP120040	PacBio Sequel II
Dog138	S. aureus	Dog138	2734932	32.89	286	chromosome	PRJNA942599	SAMN33696823	CP120036	PacBio Sequel II
Dog138	S. aureus	unnamed2_Dog138	20730	28.36	267	plasmid	PRJNA942599	SAMN33696823	CP120037	PacBio Sequel II
Dog139	S. aureus	Dog139	2783703	32.92	226	chromosome	PRJNA942599	SAMN33696824	CP120033	PacBio Sequel II
Dog139	S. aureus	unnamed1_Dog139	33647	28.15	341	plasmid	PRJNA942599	SAMN33696824	CP120034	PacBio Sequel II
Dog139	S. aureus	unnamed2_Dog139	3126	28.82	224	plasmid	PRJNA942599	SAMN33696824	CP120035	PacBio Sequel II
Dog140	S. aureus	Dog140	2783708	32.92	779	chromosome	PRJNA942599	SAMN33696825	CP120030	PacBio Sequel II
Dog140	S. aureus	unnamed1_Dog140	41716	31.45	958	plasmid	PRJNA942599	SAMN33696825	CP120031	PacBio Sequel II
Dog140	S. aureus	unnamed2_Dog140	3126	28.82	711	plasmid	PRJNA942599	SAMN33696825	CP120032	PacBio Sequel II
Dog145	S. aureus	Dog145	2738108	32.89	694	chromosome	PRJNA942599	SAMN33696828	CP120025	PacBio Sequel II
Dog145	S. aureus	unnamed1_Dog145	20730	28.37	624	plasmid	PRJNA942599	SAMN33696828	CP120026	PacBio Sequel II
Dog147	S. aureus	Dog147	2738100	32.89	488	chromosome	PRJNA942599	SAMN33696829	CP120023	PacBio Sequel II
Dog147	S. aureus	unnamed1_Dog147	20729	28.37	399	plasmid	PRJNA942599	SAMN33696829	CP120024	PacBio Sequel II
Dog148	S. aureus	Dog148	2734929	32.89	650	chromosome	PRJNA942599	SAMN33696830	CP120020	PacBio Sequel II
Dog148	S. aureus	unnamed1_Dog148	20730	28.36	663	plasmid	PRJNA942599	SAMN33696830	CP120021	PacBio Sequel II
Dog148	S. aureus	unnamed2_Dog148	4790	27.72	167	plasmid	PRJNA942599	SAMN33696830	CP120022	PacBio Sequel II
Dog149	S. aureus	Dog149	2783705	32.92	320	chromosome	PRJNA942599	SAMN33696831	CP120017	PacBio Sequel II
Dog149	S. aureus	unnamed1_Dog149	44067	32.19	649	plasmid	PRJNA942599	SAMN33696831	CP120018	PacBio Sequel II
Dog149	S. aureus	unnamed2_Dog149	3131	28.78	288	plasmid	PRJNA942599	SAMN33696831	CP120019	PacBio Sequel II
Dog152	S. aureus	Dog152	2738136	32.89	662	chromosome	PRJNA942599	SAMN33696832	CP120014	PacBio Sequel II
Dog152	S. aureus	unnamed1_Dog152	20724	28.36	766	plasmid	PRJNA942599	SAMN33696832	CP120015	PacBio Sequel II
Dog152	S. aureus	unnamed2_Dog152	4439	30.05	754	plasmid	PRJNA942599	SAMN33696832	CP120016	PacBio Sequel II
Dog156	S. aureus	Dog156	2738128	32.89	600	chromosome	PRJNA942599	SAMN33696833	CP120011	PacBio Sequel II
Dog156	S. aureus	unnamed1_Dog156	20730	28.37	791	plasmid	PRJNA942599	SAMN33696833	CP120012	PacBio Sequel II
Dog156	S. aureus	unnamed2_Dog156	4485	29.88	983	plasmid	PRJNA942599	SAMN33696833	CP120013	PacBio Sequel II
Dog158	S. aureus	Dog158	2738107	32.89	345	chromosome	PRJNA942599	SAMN33696834	CP120009	PacBio Sequel II
Dog158	S. aureus	unnamed1_Dog158	20707	28.36	265	plasmid	PRJNA942599	SAMN33696834	CP120010	PacBio Sequel II
Dog162	S. aureus	Dog162	2738124	32.89	941	chromosome	PRJNA942599	SAMN33696836	CP120004	PacBio Sequel II
Dog162	S. aureus	unnamed1_Dog162	20727	28.37	736	plasmid	PRJNA942599	SAMN33696836	CP120005	PacBio Sequel II
Dog162	S. aureus	unnamed2_Dog162	4441	30.04	756	plasmid	PRJNA942599	SAMN33696836	CP120006	PacBio Sequel II
Dog165	S. aureus	Dog165	2738123	32.89	909	chromosome	PRJNA942599	SAMN33696837	CP120001	PacBio Sequel II
Dog165	S. aureus	unnamed1_Dog165	20730	28.37	966	plasmid	PRJNA942599	SAMN33696837	CP120002	PacBio Sequel II
Dog165	S. aureus	unnamed2_Dog165	4451	30.08	974	plasmid	PRJNA942599	SAMN33696837	CP120003	PacBio Sequel II
Dog166	S. cohnii	Dog166	2569178	32.43	797	chromosome	PRJNA942599	SAMN33696838	CP119997	PacBio Sequel II
Dog166	S. cohnii	unnamed1_Dog166	48783	29.84	968	plasmid	PRJNA942599	SAMN33696838	CP119998	PacBio Sequel II
Dog166	S. cohnii	unnamed2_Dog166	29585	29.29	790	plasmid	PRJNA942599	SAMN33696838	CP119999	PacBio Sequel II
Dog166	S. cohnii	unnamed3_Dog166	28726	30.76	505	plasmid	PRJNA942599	SAMN33696838	CP120000	PacBio Sequel II
Dog117_H	S. haemolyticus	Dog117_H	2526786	32.82	205	chromosome	PRJNA942599	SAMN33696805	CP120083	PacBio Sequel II
Dog117_H	S. haemolyticus	unnamed1_Dog117_H	23702	28.37	109	plasmid	PRJNA942599	SAMN33696805	CP120084	PacBio Sequel II
Dog117_H	S. haemolyticus	unnamed2_Dog117_H	21424	29.11	24	plasmid	PRJNA942599	SAMN33696805	CP120085	PacBio Sequel II
Dog109	S. nepalensis	Dog109	2877688	33.21	544	chromosome	PRJNA942599	SAMN33696799	CP120099	PacBio Sequel II
Dog109	S. nepalensis	unnamed1_Dog109	24653	28.11	109	plasmid	PRJNA942599	SAMN33696799	CP120100	PacBio Sequel II
Dog109	S. nepalensis	unnamed2_Dog109	20499	30.77	577	plasmid	PRJNA942599	SAMN33696799	CP120103	PacBio Sequel II
Dog109	S. nepalensis	unnamed3_Dog109	9552	31.17	393	plasmid	PRJNA942599	SAMN33696799	CP120104	PacBio Sequel II
Dog109	S. nepalensis	unnamed4_Dog109	4690	31.36	213	plasmid	PRJNA942599	SAMN33696799	CP120105	PacBio Sequel II
Dog109	S. nepalensis	unnamed5_Dog109	4433	30.07	356	plasmid	PRJNA942599	SAMN33696799	CP120101	PacBio Sequel II
Dog109	S. nepalensis	unnamed6_Dog109	2557	30.62	134	plasmid	PRJNA942599	SAMN33696799	CP120102	PacBio Sequel II
Dog003	S. pseudintermedius	Dog003	2647626	37.56	498	chromosome	PRJNA942599	SAMN33696750	CP120200	PacBio Sequel II
Dog004	S. pseudintermedius	Dog004	2512819	37.72	199	chromosome	PRJNA942599	SAMN33696751	CP120199	PacBio Sequel II
Dog008	S. pseudintermedius	Dog008	2563086	37.64	537	chromosome	PRJNA942599	SAMN33696753	CP120195	PacBio Sequel II
Dog008	S. pseudintermedius	unnamed1_Dog008	3290	29.79	989	plasmid	PRJNA942599	SAMN33696753	CP120196	PacBio Sequel II
Dog009_2	S. pseudintermedius	Dog009_2	2633463	37.55	148	chromosome	PRJNA942599	SAMN33696755	CP120193	PacBio Sequel II
Dog009_2	S. pseudintermedius	unnamed1_Dog009_2	3536	30.26	125	plasmid	PRJNA942599		CP120194	PacBio Sequel II
Dog010	S. pseudintermedius	Dog010	2632170	37.55	369	chromosome	PRJNA942599	SAMN33696756	CP120191	PacBio Sequel II
Dog010	S. pseudintermedius	unnamed1_Dog010	3518	30.24	184	plasmid	PRJNA942599	SAMN33696756	CP120192	PacBio Sequel II
Dog012	S. pseudintermedius	Dog012	2556042	37.77	691	chromosome	PRJNA942599	SAMN33696758	CP120189	PacBio Sequel II
Dog018	S. pseudintermedius	Dog018	2568529	37.76	563	chromosome	PRJNA942599	SAMN33696763	CP120179	PacBio Sequel II
Dog021	S. pseudintermedius	Dog021	2556043	37.77	592	chromosome	PRJNA942599	SAMN33696766	CP120173	PacBio Sequel II
Dog024_2	S. pseudintermedius	Dog024_2	2559687	37.78	372	chromosome	PRJNA942599	SAMN33696770	CP120165	PacBio Sequel II
Dog029_1	S. pseudintermedius	Dog029_1	2573544	37.67	387	chromosome	PRJNA942599	SAMN33696774	CP120150	PacBio Sequel II
Dog029_1	S. pseudintermedius	unnamed1_Dog029_1	3627	30.08	269	plasmid	PRJNA942599	SAMN33696774	CP120151	PacBio Sequel II
Dog037	S. pseudintermedius	Dog037	2556041	37.77	278	chromosome	PRJNA942599	SAMN33696782	CP120138	PacBio Sequel II
Dog040	S. pseudintermedius	Dog040	2583831	37.64	250	chromosome	PRJNA942599	SAMN33696783	CP120137	PacBio Sequel II
Dog106	S. pseudintermedius	Dog106	2543658	37.63	294	chromosome	PRJNA942599	SAMN33696797	CP120107	PacBio Sequel II
Dog115	S. pseudintermedius	Dog115	2512819	37.72	641	chromosome	PRJNA942599	SAMN33696803	CP120088	PacBio Sequel II
Dog115	S. pseudintermedius	unnamed1_Dog115	3279	29.77	556	plasmid	PRJNA942599	SAMN33696803	CP120089	PacBio Sequel II
Dog117_P	S. pseudintermedius	Dog117_P	2528397	37.72	144	chromosome	PRJNA942599	SAMN33696806	CP120082	PacBio Sequel II
Dog120	S. pseudintermedius	Dog120	2671224	37.41	268	chromosome	PRJNA942599	SAMN33696808	CP120078	PacBio Sequel II
Dog121	S. pseudintermedius	Dog121	2572230	37.72	669	chromosome	PRJNA942599	SAMN33696809	CP120077	PacBio Sequel II
Dog129	S. pseudintermedius	Dog129	2820699	37.42	262	chromosome	PRJNA942599	SAMN33696816	CP120056	PacBio Sequel II
Dog143	S. pseudintermedius	Dog143	2614677	37.65	627	chromosome	PRJNA942599	SAMN33696827	CP120027	PacBio Sequel II
Dog159	S. pseudintermedius	Dog159	2624497	37.64	211	chromosome	PRJNA942599	SAMN33696835	CP120007	PacBio Sequel II
Dog159	S. pseudintermedius	unnamed1_Dog159	3648	30.13	106	plasmid	PRJNA942599	SAMN33696835	CP120008	PacBio Sequel II
Dog167	S. pseudintermedius	Dog167	2677285	37.53	273	chromosome	PRJNA942599	SAMN33696839	CP119996	PacBio Sequel II
Dog122	S. saprophyticus	Dog122	2601396	33.25	541	chromosome	PRJNA942599	SAMN33696810	CP120073	PacBio Sequel II
Dog122	S. saprophyticus	unnamed1_Dog122	76608	31.83	972	plasmid	PRJNA942599	SAMN33696810	CP120074	PacBio Sequel II
Dog122	S. saprophyticus	unnamed2_Dog122	25617	29.52	354	plasmid	PRJNA942599	SAMN33696810	CP120075	PacBio Sequel II
Dog122	S. saprophyticus	unnamed3_Dog122	4591	29.54	356	plasmid	PRJNA942599	SAMN33696810	CP120076	PacBio Sequel II

## Sheet: ARG_VITEK_MIC_ResFinder
idx	Species	Strains	ST		Tetracyclin	MIC>1/0.5	tetK	tetM	tetL		Benzylpenicillin	MIC>0.125/0.03	Oxacillin	MIC>0.5	blaZ	mecA	mecA1		Erythromycin	MIC>1/0.5	mphC	msrA	ermA	ermB	Clindamycin	MIC>0.25/0.25	lnuA	lnu(B)	lnu(G)	lsa(E)	salA		TMP MIC>4	Trimethoprim/Sulfamethoxazol	MIC>0.25 (ratio1/19)	dfrG	dfrK		Kanamycin	MIC>8	Gentamicin	MIC>2/0.25	aac6	aph3	ant6	ant9	Streptomycin MIC >16	str
					Tetraycyclines						Beta-lactams								Streptogramins/Macrolides/Lincosamides														Folate pathway antagonists						Aminoglycosides
1	M. lentus	Dog026			>=16	>16	p1	p2	p3		0.25	1	>=4	>4		47,768			0.5	<=0.5	2,443,786				0.5	2					raw reads only		>16	>=320	>2/38		p3		<=4	<=4	<=0.5	<=0.5					>32	p2+p4
2	M. lentus	Dog127_L			>=16	>16	p1	2,764,448			0.06	<=0.06	2	1					0.5	<=0.5	2,369,649				>=4	1					raw reads only		4	<=10	<=0.5/9.5				<=4	<=4	<=0.5	<=0.5					8	p2
1	M. sciuri	Dog013	71		>=16	16	p2				0.12	0.25	1	1			230,875		<=0.25	<=0.5					0.5	1					1,321,347		4	<=10	<=0.5/9.5				<=4	<=4	<=0.5	<=0.5					<=4
2	M. sciuri	Dog142	75		>=16	>16	p3				0.12	0.25	2	4			249,601		<=0.25	<=0.5					0.5	1					1,295,999		8	<=10	<=0.5/9.5				<=4	<=4	<=0.5	<=0.5					<=4
3	M. sciuri	Dog036	49		<=1	<=0.5					0.25	0.5	2	4			217,113		<=0.25	<=0.5					1	1					1,445,165		4	<=10	<=0.5/9.5				<=4	<=4	<=0.5	<=0.5					<=4
13	M. sciuri	Dog108	225		<=1	<=0.5					0.12	0.25	0.5	1			227,129		<=0.25	<=0.5					0.5	1					1,309,181		16	<=10	<=0.5/9.5				<=4	<=4	<=0.5	<=0.5					8
5	M. sciuri	Dog024_1	86		<=1	1					0.12	0.25	2	2			230,411		<=0.25	<=0.5					>=4	1					1,315,453		4	<=10	<=0.5/9.5				<=4	<=4	<=0.5	<=0.5					<=4
6	M. sciuri	Dog029_2	227		<=1	<=0.5					0.25	0.25	2	1			218,467		<=0.25	<=0.5					1	1					1,246,712		4	<=10	<=0.5/9.5				<=4	<=4	<=0.5	<=0.5					8
4	M. sciuri	Dog048	49		<=1	1					0.12	0.25	2	2			245,913		<=0.25	<=0.5					0.5	1					1,287,163		4	<=10	<=0.5/9.5				<=4	<=4	<=0.5	<=0.5					<=4
9	M. sciuri	Dog116	74		<=1	<=0.5					0.12	0.25	2	1			236,941		0.5	<=0.5					0.5	1					1,430,452		2	<=10	<=0.5/9.5				<=4	<=4	<=0.5	<=0.5					<=4
10	M. sciuri	Dog127_S	74		<=1	<=0.5					0.12	0.25	2	1			236,941		0.5	<=0.5					0.5	1					1,430,340		2	<=10	<=0.5/9.5				<=4	<=4	<=0.5	<=0.5					<=4
11	M. sciuri	Dog009_1	225		<=1	<=0.5					0.12	0.12	1	1			223,288		<=0.25	<=0.5					0.5	1					1,324,803		4	<=10	<=0.5/9.5				<=4	<=4	<=0.5	<=0.5					<=4
14	M. sciuri	Dog011	226		<=1	<=0.5					0.25	0.12	2	1			229,676		<=0.25	<=0.5					0.5	1					1,312,794		4	<=10	<=0.5/9.5				<=4	<=4	<=0.5	<=0.5					8
7	M. sciuri	Dog015	86		<=1	<=0.5					0.25	0.12	2	1			218,437		0.5	<=0.5					1	1					1,266,743		4	<=10	<=0.5/9.5				<=4	<=4	<=0.5	<=0.5					<=4
12	M. sciuri	Dog016	225		<=1	<=0.5					0.12	0.12	1	1			223,188		<=0.25	<=0.5					0.5	0.5					1,268,560		4	<=10	<=0.5/9.5				<=4	<=4	<=0.5	<=0.5					<=4
16	M. sciuri	Dog030	228		<=1	<=0.5					<=0.03	<=0.06	<=0.25	0.5			209,346		0.5	<=0.5					0.5	0.5					1,308,399		4	<=10	<=0.5/9.5				<=4	<=4	<=0.5	<=0.5					<=4
15	M. sciuri	Dog031	228		2	<=0.5					0.25	0.12	0.5	1			213,828		0.5	<=0.5					0.5	0.5					1,306,286		4	<=10	<=0.5/9.5				<=4	<=4	<=0.5	<=0.5					<=4
8	M. sciuri	Dog035_2	75		<=1	<=0.5					0.12	0.12	2	1			228,118		<=0.25	<=0.5					0.5	1					1,281,565		4	<=10	<=0.5/9.5				<=4	<=4	<=0.5	<=0.5					<=4
1	S. aureus	Dog002	1292		<=1	<=0.5					>=0.5	>8	0.5	<=0.25	p1				<=0.25	<=0.5					0.25	<=0.12							<=1	<=10	<=0.5/9.5				<=4	<=4	<=0.5	<=0.5					8
2	S. aureus	Dog002_mouth	1292		<=1	<=0.5					>=0.5	>8	0.5	0.5	p1				0.5	<=0.5					0.25	<=0.12							<=1	<=10	<=0.5/9.5				<=4	<=4	<=0.5	<=0.5					<=4
3	S. aureus	Dog006	1292		<=1	<=0.5					>=0.5	8	<=0.25	<=0.25	p1				<=0.25	<=0.5					0.25	<=0.12							<=1	<=10	<=0.5/9.5				<=4	<=4	<=0.5	<=0.5					8
4	S. aureus	Dog014	1292		<=1	<=0.5					>=0.5	8	0.5	<=0.25	p1				<=0.25	<=0.5					0.5	<=0.12							<=1	<=10	<=0.5/9.5				<=4	<=4	<=0.5	<=0.5					8
5	S. aureus	Dog019	1292		<=1	<=0.5					>=0.5	8	0.5	<=0.25	p1				<=0.25	<=0.5					0.25	<=0.12							<=1	<=10	<=0.5/9.5				<=4	<=4	<=0.5	<=0.5					8
6	S. aureus	Dog020	1292		<=1	<=0.5					>=0.5	4	1	<=0.25	p1				<=0.25	<=0.5					0.25	<=0.12							<=1	<=10	<=0.5/9.5				<=4	<=4	<=0.5	<=0.5					<=4
7	S. aureus	Dog022	1292		<=1	<=0.5					>=0.5	>8	1	<=0.25	p1				<=0.25	<=0.5					0.25	<=0.12							<=1	<=10	<=0.5/9.5				<=4	<=4	<=0.5	<=0.5					8
8	S. aureus	Dog023	1292		<=1	<=0.5					>=0.5	>8	1	<=0.25	p1				<=0.25	<=0.5					0.25	<=0.12							<=1	<=10	<=0.5/9.5				<=4	<=4	<=0.5	<=0.5					8
9	S. aureus	Dog025	1292		<=1	<=0.5					>=0.5	>8	<=0.25	<=0.25	p1				<=0.25	<=0.5					0.25	<=0.12							<=1	<=10	<=0.5/9.5				<=4	<=4	<=0.5	<=0.5					8
10	S. aureus	Dog027	1292		<=1	<=0.5					>=0.5	>8	1	<=0.25	p1				<=0.25	<=0.5					0.25	<=0.12							<=1	<=10	<=0.5/9.5				<=4	<=4	<=0.5	<=0.5					8
11	S. aureus	Dog032	1292		<=1	<=0.5					>=0.5	>8	0.5	0.5	p1				<=0.25	<=0.5					0.25	<=0.12							<=1	<=10	<=0.5/9.5				<=4	<=4	<=0.5	<=0.5					<=4
12	S. aureus	Dog043	1292		<=1	1					>=0.5	>8	<=0.25	0.5	p1				<=0.25	<=0.5					0.25	<=0.12							<=1	<=10	<=0.5/9.5				<=4	<=4	<=0.5	<=0.5					8
13	S. aureus	Dog044	1292		<=1	<=0.5					>=0.5	8	0.5	<=0.25	p1				<=0.25	<=0.5					0.25	<=0.12							<=1	<=10	<=0.5/9.5				<=4	<=4	<=0.5	<=0.5					<=4
14	S. aureus	Dog052	1292		<=1	<=0.5					>=0.5	8	1	0.5	p1				<=0.25	<=0.5					0.25	<=0.12							<=1	<=10	<=0.5/9.5				<=4	<=4	<=0.5	<=0.5					8
15	S. aureus	Dog053	1292		<=1	<=0.5					>=0.5	>8	1	<=0.25	p1				<=0.25	<=0.5					0.25	<=0.12							<=1	<=10	<=0.5/9.5				<=4	<=4	<=0.5	<=0.5					8
16	S. aureus	Dog100	1292		<=1	<=0.5					>=0.5	8	<=0.25	0.5	p1				<=0.25	<=0.5					0.25	<=0.12							<=1	<=10	<=0.5/9.5				<=4	<=4	<=0.5	<=0.5					16
17	S. aureus	Dog101	1292		<=1	<=0.5					>=0.5	>8	0.5	<=0.25	p1				<=0.25	<=0.5					0.25	<=0.12							<=1	<=10	<=0.5/9.5				<=4	<=4	<=0.5	<=0.5					8
18	S. aureus	Dog102	1292		<=1	<=0.5					>=0.5	>8	0.5	<=0.25	p1				<=0.25	<=0.5					0.25	<=0.12							<=1	<=10	<=0.5/9.5				<=4	<=4	<=0.5	<=0.5					8
19	S. aureus	Dog103	1292		<=1	<=0.5					>=0.5	>8	0.5	<=0.25	p1				<=0.25	<=0.5					0.25	<=0.12							<=1	<=10	<=0.5/9.5				<=4	<=4	<=0.5	<=0.5					8
20	S. aureus	Dog105	1292		<=1	<=0.5					>=0.5	>8	1	0.5	p1				<=0.25	<=0.5					0.25	0.25							<=1	<=10	<=0.5/9.5				<=4	<=4	<=0.5	<=0.5					8
21	S. aureus	Dog110	1292		<=1	<=0.5					>=0.5	>8	1	<=0.25	p1				<=0.25	<=0.5					0.25	0.25							2	<=10	<=0.5/9.5				<=4	<=4	<=0.5	<=0.5					8
22	S. aureus	Dog111	1292		<=1	<=0.5					>=0.5	>8	1	<=0.25	p1				<=0.25	<=0.5					0.25	<=0.12							<=1	<=10	<=0.5/9.5				<=4	<=4	<=0.5	<=0.5					8
23	S. aureus	Dog112	1292		<=1	<=0.5					>=0.5	>8	0.5	<=0.25	p1				<=0.25	<=0.5					0.25	<=0.12							<=1	<=10	<=0.5/9.5				<=4	<=4	<=0.5	<=0.5					<=4
24	S. aureus	Dog119	1292		<=1	<=0.5					>=0.5	>8	1	<=0.25	p1				<=0.25	<=0.5					0.25	<=0.12							<=1	<=10	<=0.5/9.5				<=4	<=4	<=0.5	<=0.5					8
25	S. aureus	Dog125	1292		<=1	<=0.5					>=0.5	8	0.5	0.5	p1				<=0.25	<=0.5					0.25	<=0.12							<=1	<=10	<=0.5/9.5				<=4	<=4	<=0.5	<=0.5					<=4
26	S. aureus	Dog126	1292		<=1	<=0.5					>=0.5	>8	1	<=0.25	p1				<=0.25	<=0.5					0.25	<=0.12							<=1	<=10	<=0.5/9.5				<=4	<=4	<=0.5	<=0.5					8
27	S. aureus	Dog128	1292		<=1	<=0.5					>=0.5	4	0.5	0.5	p1				<=0.25	<=0.5					0.25	<=0.12							<=1	<=10	<=0.5/9.5				<=4	<=4	<=0.5	<=0.5					8
28	S. aureus	Dog130	1292		<=1	<=0.5					>=0.5	>8	0.5	<=0.25	p1				<=0.25	<=0.5					0.25	<=0.12							<=1	<=10	<=0.5/9.5				<=4	<=4	<=0.5	<=0.5					8
29	S. aureus	Dog132	1292		<=1	<=0.5					>=0.5	>8	<=0.25	<=0.25	p1				<=0.25	<=0.5					0.25	<=0.12							<=1	<=10	<=0.5/9.5				<=4	<=4	<=0.5	<=0.5					8
30	S. aureus	Dog133	1292		<=1	<=0.5					>=0.5	8	1	0.5	p1				<=0.25	<=0.5					0.25	<=0.12							<=1	<=10	<=0.5/9.5				<=4	<=4	<=0.5	<=0.5					8
31	S. aureus	Dog135	1292		<=1	<=0.5					>=0.5	>8	1	<=0.25	p1				<=0.25	<=0.5					0.25	<=0.12							<=1	<=10	<=0.5/9.5				<=4	<=4	<=0.5	<=0.5					8
32	S. aureus	Dog136	1292		<=1	<=0.5					>=0.5	>8	<=0.25	<=0.25	p1				<=0.25	<=0.5					0.25	<=0.12							<=1	<=10	<=0.5/9.5				<=4	<=4	<=0.5	<=0.5					<=4
33	S. aureus	Dog137	1292		<=1	<=0.5					>=0.5	8	0.5	<=0.25	p1				<=0.25	<=0.5					0.25	<=0.12							<=1	<=10	<=0.5/9.5				<=4	<=4	<=0.5	<=0.5					8
34	S. aureus	Dog139	1292		<=1	<=0.5					>=0.5	>8	0.5	<=0.25	p1				<=0.25	<=0.5					0.25	<=0.12							<=1	<=10	<=0.5/9.5				<=4	<=4	<=0.5	<=0.5					8
35	S. aureus	Dog140	1292		<=1	<=0.5					>=0.5	>8	1	<=0.25	p1				<=0.25	<=0.5					0.25	<=0.12							<=1	<=10	<=0.5/9.5				<=4	<=4	<=0.5	<=0.5					8
36	S. aureus	Dog149	1292		<=1	<=0.5					>=0.5	>8	1	<=0.25	p1				<=0.25	<=0.5					0.25	<=0.12							<=1	<=10	<=0.5/9.5				<=4	<=4	<=0.5	<=0.5					8
37	S. aureus	Dog138	2126		<=1	<=0.5					>=0.5	>8	<=0.25	0.5	p1				<=0.25	<=0.5					0.25	<=0.12							<=1	<=10	<=0.5/9.5				<=4	<=4	<=0.5	<=0.5					8
38	S. aureus	Dog148	2126		<=1	<=0.5					>=0.5	>8	1	0.5	p1				<=0.25	<=0.5					0.25	<=0.12							<=1	<=10	<=0.5/9.5				<=4	<=4	<=0.5	<=0.5					8
39	S. aureus	Dog145	15		<=1	<=0.5					>=0.5	>8	0.5	0.5	p1				<=0.25	<=0.5					0.25	<=0.12							>16	>=320	>2/38	2,702,249			<=4	<=4	<=0.5	<=0.5					<=4
40	S. aureus	Dog147	15		<=1	<=0.5					>=0.5	>8	0.5	0.5	p1				<=0.25	<=0.5					0.25	<=0.12							>16	>=320	>2/38	2,702,249			<=4	<=4	<=0.5	<=0.5					8
41	S. aureus	Dog158	15		<=1	<=0.5					>=0.5	>8	0.5	0.5	p1				<=0.25	<=0.5					0.25	<=0.12							>16	>=320	>2/38	2,702,249			<=4	<=4	<=0.5	<=0.5					8
42	S. aureus	Dog152	15		>=16	>16	p2				>=0.5	>8	0.5	0.5	p1				<=0.25	<=0.5					0.25	<=0.12							>16	>=320	>2/38	2,702,266			<=4	<=4	<=0.5	<=0.5					8
43	S. aureus	Dog156	15		>=16	>16	p2				>=0.5	>8	0.5	0.5	p1				<=0.25	<=0.5					0.25	<=0.12							>16	>=320	>2/38	2,702,763			<=4	<=4	<=0.5	<=0.5					<=4
44	S. aureus	Dog162	15		>=16	>16	p2				>=0.5	>8	0.5	0.5	p1				<=0.25	<=0.5					0.25	<=0.12							>16	>=320	>2/38	2,702,763			<=4	<=4	<=0.5	<=0.5					<=4
45	S. aureus	Dog165	15		>=16	>16	p2				>=0.5	>8	<=0.25	0.5	p1				<=0.25	<=0.5					0.25	<=0.12							>16	>=320	>2/38	2,702,763			<=4	<=4	<=0.5	<=0.5					<=4
46	S. aureus	Dog035_1	1292		<=1	<=0.5					0.12	<=0.06	0.5	<=0.25					<=0.25	<=0.5					0.5	<=0.12							<=1	<=10	<=0.5/9.5				<=4	<=4	<=0.5	<=0.5					<=4
47	S. aureus	Dog049	1155		<=1	<=0.5					0.12	<=0.06	0.5	<=0.25					<=0.25	<=0.5					0.25	<=0.12							2	<=10	<=0.5/9.5				<=4	<=4	<=0.5	<=0.5					8
1	S. cohnii	Dog166			2	<=0.5					>=0.5	0.25	2	<=0.25					>=8	>4	p2	p2			0.5	0.25							2	<=10	<=0.5/9.5				<=4	<=4	<=0.5	<=0.5					<=4
1	S. haemolyticus	Dog117_H	8		>=16	>16	86.408				>=0.5	2	<=0.25	0.5	333582				>=8	>4			1,230,474		0.25	0.25							4	<=10	<=0.5/9.5				16	>32	1	8	139.229			1,229,566	>32	1,842,975
1	S. nepalensis	Dog109			>=16	>16	p5				<=0.03	0.25	0.5	0.5					>=8	>4					>=4	2	p6						2	<=10	<=0.5/9.5				<=4	<=4	<=0.5	<=0.5					8	p4
1	S. saprophyticus	Dog122			<=1	<=0.5					0.25	0.25	0.5	0.5					>=8	>4	p2	p2			0.25	<=0.12							<=1	<=10	<=0.5/9.5				<=4	<=4	<=0.5	<=0.5					<=4	p3
1	S. pseudintermedius	Dog003	2363		>=16	>16		430.489			>=0.5	>8	<=0.25	<=0.25	320.304				>=8	>4				1,911,550	>=4	>4		1,901,508		1,902,365			>16	>=320	>2/38	1,915,069			>=64	>32	8	4	1,896,039	1,893,646	1,895,072;1,907,428		>32
2	S. pseudintermedius	Dog121	2366		>=16	>16		2,098,267			>=0.5	8	<=0.25	<=0.25	2,440,511				<=0.25	<=0.5					0.25	<=0.12							>16	>=320	>2/38	2,469,122			>=64	32	8	4	2,144,806				<=4
3	S. pseudintermedius	Dog012	522		>=16	>16		443,092;2,489,926			>=0.5	>8	<=0.25	<=0.25	2,441,564				<=0.25	<=0.5					0.25	<=0.12							>16	>=320	>2/38	2,422,638			<=4	<=4	<=0.5	<=0.5					<=4
4	S. pseudintermedius	Dog021	522		>=16	>16		443,092;2,489,926			>=0.5	>8	<=0.25	<=0.25	2,441,564				<=0.25	<=0.5					0.25	<=0.12							>16	>=320	>2/38	2,422,638			<=4	<=4	<=0.5	<=0.5					8
5	S. pseudintermedius	Dog024_2	522		>=16	>16		442,735;2,493,574			>=0.5	8	<=0.25	<=0.25	2,445,212				<=0.25	<=0.5					0.25	<=0.12							>16	>=320	>2/38	2,426,286			<=4	<=4	<=0.5	<=0.5					<=4
6	S. pseudintermedius	Dog037	522		>=16	>16		443,092;2,489,926			>=0.5	>8	<=0.25	<=0.25	2,441,564				<=0.25	<=0.5					0.25	<=0.12							>16	>=320	>2/38	2,422,638			<=4	<=4	<=0.5	<=0.5					<=4
7	S. pseudintermedius	Dog167	522		>=16	>16		443,092;2,611,172			>=0.5	>8	<=0.25	<=0.25	2,562,810				0.5	<=0.5					0.25	<=0.12							>16	>=320	>2/38	2,543,884			<=4	<=4	<=0.5	<=0.5					<=4
8	S. pseudintermedius	Dog120	2365		>=16	>16		2,334,955			>=0.5	>8	<=0.25	<=0.25	2,578,724				<=0.25	<=0.5					0.25	<=0.12							<=1	<=10	<=0.5/9.5				>=64	32	4	8	2,230,250	1,454,754	1,456,180		>32
9	S. pseudintermedius	Dog143	2367		>=16	>16		2,268,033			>=0.5	>8	<=0.25	<=0.25	2,485,634				<=0.25	<=0.5					0.25	<=0.12							2	<=10	<=0.5/9.5				>=64	>32	>=16	8	2,441,866				<=4
10	S. pseudintermedius	Dog129	531		>=16	>16		2,755,932			>=0.5	>8	<=0.25	<=0.25	2,702,380				<=0.25	<=0.5					0.25	<=0.12							2	<=10	<=0.5/9.5				<=4	<=4	<=0.5	<=0.5					<=4
11	S. pseudintermedius	Dog029_1	2340		>=16	>16		2,494,626			>=0.5	2	<=0.25	<=0.25	2,441,075				0.5	<=0.5					0.5	0.25			1,175,543				2	<=10	<=0.5/9.5				<=4	<=4	<=0.5	<=0.5					<=4
12	S. pseudintermedius	Dog008	842		<=1	<=0.5					>=0.5	>8	<=0.25	<=0.25	2,442,545				<=0.25	<=0.5					0.25	<=0.12							>16	>=320	>2/38	2,427,717			<=4	<=4	<=0.5	<=0.5					<=4
13	S. pseudintermedius	Dog159	2368		<=1	<=0.5					>=0.5	>8	<=0.25	<=0.25	2,527,419				<=0.25	<=0.5					0.25	<=0.12							>16	>=320	>2/38	642.031			<=4	<=4	<=0.5	<=0.5					<=4
14	S. pseudintermedius	Dog009_2	524		<=1	<=0.5					>=0.5	>8	<=0.25	<=0.25	2,505,506				<=0.25	<=0.5					0.25	<=0.12							2	<=10	<=0.5/9.5				<=4	<=4	<=0.5	<=0.5					<=4
15	S. pseudintermedius	Dog010	524		<=1	<=0.5					>=0.5	>8	<=0.25	<=0.25	2,504,218				<=0.25	<=0.5					0.25	<=0.12							2	<=10	<=0.5/9.5				<=4	<=4	<=0.5	<=0.5					<=4
16	S. pseudintermedius	Dog018	1207		<=1	<=0.5					>=0.5	>8	<=0.25	<=0.25	2,473,736				<=0.25	<=0.5					0.25	<=0.12							2	<=10	<=0.5/9.5				<=4	<=4	<=0.5	<=0.5					<=4
17	S. pseudintermedius	Dog117_P	2364		<=1	<=0.5					>=0.5	>8	<=0.25	<=0.25	2,401,648				<=0.25	<=0.5					0.25	<=0.12							2	<=10	<=0.5/9.5				<=4	<=4	<=0.5	<=0.5					<=4
18	S. pseudintermedius	Dog004	2369		<=1	<=0.5					<=0.03	<=0.06	<=0.25	<=0.25					<=0.25	<=0.5					0.25	<=0.12							<=1	<=10	<=0.5/9.5				<=4	<=4	<=0.5	<=0.5					<=4
19	S. pseudintermedius	Dog040	523		<=1	<=0.5					<=0.03	<=0.06	<=0.25	<=0.25					<=0.25	<=0.5					0.25	<=0.12							<=1	<=10	<=0.5/9.5				<=4	<=4	<=0.5	<=0.5					<=4
20	S. pseudintermedius	Dog106	2370		<=1	<=0.5					<=0.03	<=0.06	<=0.25	<=0.25					0.5	<=0.5					0.25	<=0.12							<=1	<=10	<=0.5/9.5				<=4	<=4	<=0.5	<=0.5					<=4
21	S. pseudintermedius	Dog115	2369		<=1	<=0.5					<=0.03	<=0.06	<=0.25	<=0.25					<=0.25	<=0.5					0.25	<=0.12							<=1	<=10	<=0.5/9.5				<=4	<=4	<=0.5	<=0.5					<=4
1	M. vitulinus	Dog047			<=1	<=0.5					<=0.03	<=0.06	0.5	0.5					<=0.25	<=0.5					0.5	0.25							<=1	<=10	<=0.5/9.5				<=4	<=4	<=0.5	<=0.5					<=4
1	M. vitulinus-like	Dog046			<=1	<=0.5					0.12	<=0.06	0.5	0.5					<=0.25	<=0.5					0.5	0.25							<=1	<=10	<=0.5/9.5				<=4	<=4	<=0.5	<=0.5					<=4
“px”: plasmid index
“86408”: ARG gene start coordinate on chromosome
[truncated: 4 more columns]

## Sheet: MLST_profiling
Species	StrainID	ack	aroE	ftsZ	glpK	gmk	pta1	tpiA	ST
M. sciuri	Dog036	7	8	12	19	11	9	18	49
	Dog048	7	8	12	19	11	9	18	49
	Dog013	15	26	10	25	16	24	19	71
	Dog116	12	16	15	13	18	26	21	74
	Dog127_S	12	16	15	13	18	26	21	74
	Dog035_2	7	16	12	20	11	9	10	75
	Dog142	7	16	12	20	11	9	10	75
	Dog015	7	8	12	19	11	9	10	86
	Dog024_1	7	8	12	19	11	9	10	86
	Dog009_1	7	8	12	20	11	28	10	225
	Dog016	7	8	12	20	11	28	10	225
	Dog108	7	8	12	20	11	28	10	225
	Dog011	7	8	12	62	11	9	10	226
	Dog029_2	7	33	12	63	11	9	18	227
	Dog030	7	16	15	20	11	56	10	228
	Dog031	7	16	15	20	11	56	10	228
Species	StrainID	arcC	aroE	glpF	gmk	pta	tpi	yqiL	ST
S. aureus	Dog145	13	13	1	1	12	11	13	15
	Dog147	13	13	1	1	12	11	13	15
	Dog152	13	13	1	1	12	11	13	15
	Dog156	13	13	1	1	12	11	13	15
	Dog158	13	13	1	1	12	11	13	15
	Dog162	13	13	1	1	12	11	13	15
	Dog165	13	13	1	1	12	11	13	15
	Dog049	69	1	14	15	11	19	3	1155
	Dog002	3	38	1	1	1	1	40	1292
	Dog002_mouth	3	38	1	1	1	1	40	1292
	Dog006	3	38	1	1	1	1	40	1292
	Dog014	3	38	1	1	1	1	40	1292
	Dog019	3	38	1	1	1	1	40	1292
	Dog020	3	38	1	1	1	1	40	1292
	Dog022	3	38	1	1	1	1	40	1292
	Dog023	3	38	1	1	1	1	40	1292
	Dog025	3	38	1	1	1	1	40	1292
	Dog027	3	38	1	1	1	1	40	1292
	Dog032	3	38	1	1	1	1	40	1292
	Dog035_1	3	38	1	1	1	1	40	1292
	Dog043	3	38	1	1	1	1	40	1292
	Dog044	3	38	1	1	1	1	40	1292
	Dog052	3	38	1	1	1	1	40	1292
	Dog053	3	38	1	1	1	1	40	1292
	Dog100	3	38	1	1	1	1	40	1292
	Dog101	3	38	1	1	1	1	40	1292
	Dog102	3	38	1	1	1	1	40	1292
	Dog103	3	38	1	1	1	1	40	1292
	Dog105	3	38	1	1	1	1	40	1292
	Dog110	3	38	1	1	1	1	40	1292
	Dog111	3	38	1	1	1	1	40	1292
	Dog112	3	38	1	1	1	1	40	1292
	Dog119	3	38	1	1	1	1	40	1292
	Dog125	3	38	1	1	1	1	40	1292
	Dog126	3	38	1	1	1	1	40	1292
	Dog128	3	38	1	1	1	1	40	1292
	Dog130	3	38	1	1	1	1	40	1292
	Dog132	3	38	1	1	1	1	40	1292
	Dog133	3	38	1	1	1	1	40	1292
	Dog135	3	38	1	1	1	1	40	1292
	Dog136	3	38	1	1	1	1	40	1292
	Dog137	3	38	1	1	1	1	40	1292
	Dog139	3	38	1	1	1	1	40	1292
	Dog140	3	38	1	1	1	1	40	1292
	Dog149	3	38	1	1	1	1	40	1292
	Dog138	13	13	1	1	12	112	13	2126
	Dog148	13	13	1	1	12	112	13	2126
Species	StrainID	ack	cpn60	fdh	pta	purA	sar	tuf	ST
S. pseudintermedius	Dog012	1	57	4	32	2	1	1	522
	Dog021	1	57	4	32	2	1	1	522
	Dog024_2	1	57	4	32	2	1	1	522
	Dog037	1	57	4	32	2	1	1	522
	Dog167	1	57	4	32	2	1	1	522
	Dog040	5	2	2	45	13	20	1	523
	Dog009_2	7	13	1	1	45	1	2	524
	Dog010	7	13	1	1	45	1	2	524
	Dog129	2	7	4	1	18	3	2	531
	Dog008	4	2	1	1	8	1	2	842
	Dog018	3	2	1	1	11	1	2	1207
	Dog029_1	5	2	4	1	11	1	1	2340
	Dog003	7	7	4	1	11	2	2	2363
	Dog117_P	1	7	1	4	7	1	1	2364
	Dog120	5	18	4	1	13	1	1	2365
	Dog121	5	2	2	1	25	1	1	2366
	Dog143	5	18	2	22	1	1	2	2367
	Dog159	4	7	3	1	7	1	1	2368
	Dog004	3	6	2	1	11	53	30	2369
	Dog115	3	6	2	1	11	53	30	2369
	Dog106	69	119	4	85	15	5	2	2370
Species	StrainID	arcC	SH_1200	hemH	leuB	SH1431	cfxE	Ribose_ABC	ST
S. haemolyticus	Dog117_H	1	5	1	1	2	1	4	8

## Sheet: Staph_plasmids
Species	Plasmid size (kbp)	Plasmid family	Rep familya	IS elements b	Transposon	oriT/relaxase c	AMR genes	Presence in our dataset
S. aureus	33.6	multi-replicon	repUS5 (Inc18)	IS6	Tn552	oriT/mobpre	blaZ-blaR1-blaI	36 (all ST1292 except dog035_1)
			rep21 (rep_1)
	3.1	RCR	rep21 (rep_1)	nd	nd	oriT/nd	nd	33 (all ST1292 except dog006; dog025; dog044 and dog052)
	20.7	multi-replicon	rep16 (Inc18)	nd	Tn552	oriT/mobpre	blaZ-blaR1-blaI	9 (all ST15 and ST2126)
			rep5A (rep_3)
	2.4	RCR	repUS21	nd	nd	nd/nd	nd	1 (dog148)
	4.4	RCR (pT181)	rep7a (Rep_trans)	nd	nd	oriT/mobpre	tetK	4 (dog152; dog156; dog162; dog165)
S. pseudintermedius	3.6	RCR	rep13 (rep_1)	nd	nd	nd/nd	nd	3 (dog008; dog029_1; dog115)
M. sciuri	38.7	Single replicon	rep_1	nd	nd	nd/mobpre	nd	1 (dog013)
	4.4	RCR (pT181)	rep7a (Rep_trans)	nd	nd	oriT/mobpre	tetK	2 (dog013; dog142)
	3.9	RCR	rep13 (rep_1)	nd	nd	nd/nd	nd	1 (dog013)
	10.3	RCR	rep16 (Inc18)	IS6	nd	nd/nd	nd	1 (dog029_2)
M. lentus	26.5	Single replicon	rep7a (Rep_trans)	IS6	nd	nd/mobpre	tetK	2 (dog026; dog127_L)
	17.8	Single replicon	rep13 (Rep_1)	nd	nd	nd/mobpre	tetM, str	1 (dog026)
	6.2	RCR	rep22 (rep_1)	nd	nd	oriT/mobpre	tetL, dfrK	1 (dog026)
	4.4	RCR (pC221-like)	rep7a (Rep_trans)	nd	nd	oriT/mobA,B,C	str	2 (dog026; dog127_L)
	4.2	RCR (pT181-like)	rep7a (Rep_trans)	nd	nd	oriT/mobpre	ant(9)-Ia	1 (dog026)
	3.1	RCR	repB	nd	nd	oriT/mobpre	nd	1 (dog026)
	4.8	RCR (pT181)	rep7a (Rep_trans)	nd	nd	oriT/mobpre	tetK	1(dog127_L)
	2.2	RCR	rep21 (rep_1)	nd	nd	nd/nd	nd	1 (dog127_L)
S. nepalensis	24.6	Single replicon	rep19c (RepA_N)	IS6	Tn552	nd/nd	nd	1 (dog109)
	20.5	Single replicon	nd	nd	nd	oriT/mobpre	nd	1 (dog109)
	4.7	RCR (pC221-like)	rep7a (Rep_trans)	nd	nd	oriT/mobA,B,C	str	1 (dog109)
	4.4	RCR (pT181)	rep7a (Rep_trans)	nd	nd	oriT/mobpre	tetK	1 (dog109)
	2.5	RCR	rep21 (rep_1)	nd	nd	nd/nd	lnuA; linA	1 (dog109)
S. haemolyticus	23.7	Single replicon	rep19b (RepA_N)	IS6	Tn552 (2)	nd/nd	nd	1 (dog117H)
	21.4	multi-replicon	rep39 (RepA_N)	IS6	Tn552	nd/mobpre	nd	1 (dog117H)
			repUS70 (RepA_N)
S. saprophyticus	76.6	Single replicon	rep24c (RepA_N)	IS6	nd	nd/parAB	nd	1 (dog122)
	25.6	Single replicon	rep19c (RepA_N)	nd	nd	nd/mobpre	mphC; msrA	1 (dog122)
	4.6	RCR	rep7a (Rep_trans)	nd	nd	nd/mobpre	str	1 (dog122)
S. cohnii	48.8	Single replicon	rep20 (RepA_N)	IS6	Tn552	nd/nd	nd	1 (dog166)
	29.6	Single replicon	rep19c (RepA_N)	IS1272; IS6	nd	nd/nd	mphC; msrA	1 (dog166)
	28.7	Single replicon	rep16 (Inc18)	IS6	nd	nd/nd	nd	1 (dog166)
RCR: rolling-circle replication plasmids
a, detected using PlasmidFinder (Caratolli et al. 2014)
b, detected using ISFinder (https://isfinder.biotoul.fr/) (Siguier P. et al. 2006)
c, detected using oriTfinder (https://tool-mml.sjtu.edu.cn/oriTfinder/contact.html) (Li et al., 2018)
nd, not detected
